# Supplementary material for: Metabolomics Analysis Provides New Insights Into the Molecular Mechanisms of Parasitic Plant Dodder Elongation in vitro
Source: Front Plant Sci. 2022 Jun 20;13:921245. doi: 10.3389/fpls.2022.921245 (PMC9251578; doi:10.3389/fpls.2022.921245)
Supplement: Supplementary Figure 1 — PCA plot showing the metabolomic trajectory of the detached dodder shoots growth on days 0, 1, 2, and 4 (B: basal stems; T: shoot tips). QC, quality control samples. [file Data_Sheet_1.zip]

Archive with 13 entries (13 files):
- Supplementary Material Presentation - Copy/~$pplementary Figtures.docx
- Supplementary Material Presentation - Copy/~$Supplementary Table 1.xlsx
- Supplementary Material Presentation - Copy/~$Supplementary Table 2.xlsx
- Supplementary Material Presentation - Copy/~$Supplementary Table S2.xlsx
- Supplementary Material Presentation - Copy/~$Supplementary Table S3.xlsx
- Supplementary Material Presentation - Copy/Supplementary Figtures.docx
- Supplementary Material Presentation - Copy/Supplementary Table S1.xlsx
- Supplementary Material Presentation - Copy/Supplementary Table S2.xlsx
- Supplementary Material Presentation - Copy/Supplementary Table S3.xlsx
- Supplementary Material Presentation - Copy/Supplementary Table S4.xlsx
- Supplementary Material Presentation - Copy/Supplementary Table S5.xlsx
- Supplementary Material Presentation - Copy/Supplementary Table S6.xlsx
- Supplementary Material Presentation - Copy/Supplementary Table S7.xlsx
