# Supplementary material for: Metabolomics Analysis Provides New Insights Into the Molecular Mechanisms of Parasitic Plant Dodder Elongation in vitro
Source: Front Plant Sci. 2022 Jun 20;13:921245. doi: 10.3389/fpls.2022.921245 (PMC9251578; doi:10.3389/fpls.2022.921245)
Supplement: Supplementary Figure 1 — PCA plot showing the metabolomic trajectory of the detached dodder shoots growth on days 0, 1, 2, and 4 (B: basal stems; T: shoot tips). QC, quality control samples. [file Data_Sheet_1.zip › Supplementary Material Presentation - Copy/Supplementary Table S1.xlsx]

## Sheet: Sheet1
Table. S1 List of primers used in this study.
Gene numbera	Name	Forward primer (5'->3')	Reverse primer (5'->3')
isogroup00023	EF-1α	CGACTGCCACACTTCTCACATA	CATCTTGACGAAACCAGCATC
isogroup05322	α-amylase	GGTTGTAATCCAAATCGGTGC	TGCCAAAGGCTACTCTCCA
isogroup01498	β-amylase	GTGGCTTTCAGGCTGCTAAT	CCATTGTGGAGATTCAAGTCG
isogroup05109	SUT2	TTGTTGCGGGTGTGATGT	AGGTGGTGGAAGAATGTCG
isogroup03655	NINVs	CTGTTTCTGGGCTGCTTTC	TTGATTACCATAGAGGACACCG
isogroup03366	SPS1	CCACAGAGATGTTGACCCCT	GGATGTAAGGCCAGAGGTGT
isogroup10715	SUS2	CAATCTTCACCTTCTGCCTG	ACGCTCTCAAATACCGCA
a gene number produced by the transcriptome database (Jiang et al., 2013)
