# Supplementary material for: Metabolomics Analysis Provides New Insights Into the Molecular Mechanisms of Parasitic Plant Dodder Elongation in vitro
Source: Front Plant Sci. 2022 Jun 20;13:921245. doi: 10.3389/fpls.2022.921245 (PMC9251578; doi:10.3389/fpls.2022.921245)
Supplement: Supplementary Figure 1 — PCA plot showing the metabolomic trajectory of the detached dodder shoots growth on days 0, 1, 2, and 4 (B: basal stems; T: shoot tips). QC, quality control samples. [file Data_Sheet_1.zip › Supplementary Material Presentation - Copy/Supplementary Table S2.xlsx]

## Sheet: 0 d vs 1 d 
Supplementary Table 2. Metabolites identified by LC-ESI-MS/MS in the basal stems during the in vitro dodder shoots growth at 0 d, 1 d, 2 d and 4 d.
name	MS2 score	type	mz	rt	0 d-B	1 d-B	VIP	P-VALUE
Dihydroxyacetone	1	MS2 forward	71.0139	297.192	0.313969	0.130783	1.38404	0.00273763
Malonic acid	0.9618	MS2 forward	103.003	377.659	0.810267	0.682405	1.27068	0.00935726
Cytosine	0.8472	MS2 forward	110.035	310.756	0.00286372	0.010945	1.51373	9.65944e-06
L-Proline	0.9853	MS2 forward	114.055	259.133	0.0427459	0.0247879	1.4341	0.00108929
Methylmalonic acid	0.7914	MS2 forward	117.018	78.201	1.24786	0.512599	1.46205	0.00826555
Nicotinate	0.9986	MS2 forward	122.024	211.214	0.0360586	0.0256512	1.32936	0.00852671
Monomethyl glutaric acid	0.9139	MS2 forward	127.039	220.369	0.0758669	0.0516607	1.29479	0.0340411
Ammelide	0.4278	MS2 reverse	128.034	37.116	0.0136825	0.0454407	1.23621	0.0276097
Maleic acid	0.6751	MS2 forward	132.029	296.388	0.0723002	0.033974	1.20368	0.037817
L-Malic acid	0.9034	MS2 forward	133.014	391.029	17.6239	9.59991	1.44739	0.000348024
2,3-Dihydroxy-3-methylbutyric acid	0.687	MS2 forward	133.05	343.678	0.051946	0.0816368	1.39075	0.00168259
Hydroxyhydroquinone	0.31675	MS2 reverse	142.05	378.352	0.0468289	0.0347759	1.33703	0.00395801
D-Threitol	0.6927	MS2 forward	143.034	296.705	0.428296	0.210472	1.36853	0.00459319
alpha-ketoglutarate	0.8824	MS2 forward	145.013	356.602	0.51928	0.400249	1.26527	0.0113147
Adipic acid	0.3339	MS2 reverse	145.05	220.369	0.591856	0.385966	1.19503	0.0314907
O-Acetyl-L-serine	0.8942	MS2 forward	146.045	290.229	0.462058	0.220828	1.4455	0.000446101
D-Arabinono-1,4-lactone	0.969	MS2 forward	147.029	79.496	1.38649	0.833319	1.15993	0.0145113
Erythritol	0.394	MS2 reverse	145.046	356.199	0.879378	1.24461	1.12793	0.0259557
3-Hydorxy-3-methylglutaric acid	0.9433	MS2 forward	161.044	360.474	0.698278	1.39388	1.50499	1.57965e-05
D-Tagatose	0.6385	MS2 forward	161.044	65.7155	0.333416	0.46436	1.24015	0.0150006
L-Glutamate	0.9986	MS2 forward	148.057	384.243	3.2339	2.48475	1.12822	0.029822
Phenylpyruvate	0.9962	MS2 forward	163.038	45.953	0.156147	1.11124	1.50946	2.07633e-06
4-Hydroxycinnamic acid	0.9998	MS2 forward	163.039	166.307	0.509368	0.0555897	1.48522	0.00567263
DL-3-Phenyllactic acid	0.8796	MS2 forward	165.054	288.288	0.0137466	0.0180285	1.11619	0.0470058
Pyridoxal (Vitamin B6)	0.9831	MS2 forward	166.049	100.708	0.206318	0.256788	1.1601	0.0302471
Homogentisic acid	0.957	MS2 forward	167.034	112.409	0.175222	0.102927	1.27023	0.0200099
DL-Homocysteine	0.46685	MS2 reverse	153.072	366.682	0.064789	0.0764039	1.09249	0.0423899
cis-Aconitate	0.9926	MS2 forward	173.008	425.262	1.23025	1.36685	1.14388	0.0334185
L-Gulonic gamma-lactone	0.9038	MS2 forward	177.039	139.481	0.360351	0.217193	1.42314	0.0110066
Succinic semialdehyde	0.35615	MS2 reverse	163.057	356.198	1.56959	2.30027	1.11698	0.0273532
Cyclohexylsulfamate	0.9944	MS2 forward	178.052	60.983	0.0241875	0.0630828	1.12844	0.0385133
Dimethylglycine	0.4191	MS2 reverse	164.088	307.962	0.0073071	0.0101994	1.11799	0.0470002
D-Fructose	0.9814	MS2 forward	179.054	257.932	4.04408	1.12925	1.49049	0.00648527
Pyridoxal (Vitamin B6)	0.9355	MS2 forward	168.061	99.432	0.198924	0.303681	1.11783	0.0429009
N-Methylanthranilic Acid	0.36495	MS2 reverse	169.093	124.877	0.030231	0.0551315	1.3835	0.000561619
1-Methylxanthine	0.4631	MS2 reverse	187.023	42.835	0.0259976	0.0600513	1.40486	0.00184588
alpha-N-Acetyl-L-glutamine	0.7671	MS2 forward	187.07	301.508	0.0230933	0.0100329	1.34717	0.0040048
Glycerol 3-phosphate	0.4882	MS2 reverse	173.017	335.965	0.0841881	0.0305838	1.4344	0.000131604
Mesaconic acid	0.4931	MS2 reverse	189.038	297.374	0.251362	0.151411	1.30068	0.0113004
Hexanoylglycine	0.3585	MS2 reverse	174.108	287.495	0.208456	0.103612	1.28492	0.0048678
Citrate	0.9819	MS2 forward	191.019	488.252	4.42953	7.63188	1.46721	0.000210234
D-Galactarate	0.7167	MS2 forward	191.018	192.126	0.545	0.350328	1.22623	0.0179354
L-Citrulline	0.9895	MS2 forward	176.099	379.14	0.548793	0.258969	1.24013	0.0280522
Ferulic acid	0.9954	MS2 forward	193.049	309.427	0.154945	0.075012	1.45495	0.000942179
Scytalone	0.9929	MS2 forward	193.048	155.128	0.254918	0.165651	1.30224	0.00802867
myo-Inositol	0.48075	MS2 reverse	181.067	449.071	0.0262032	0.0355574	1.35424	0.00384677
Phosphorylcholine	0.9932	MS2 forward	184.071	480.728	4.60065	7.94913	1.26318	0.043766
Isobutyrylglycine	0.4973	MS2 reverse	204.084	249.244	0.128822	0.0904	1.10293	0.0337994
trans-cinnamate	0.36095	MS2 reverse	207.064	288.37	0.00733008	0.0118136	1.37541	0.0274463
Gly-Ile	0.775	MS2 forward	189.119	251.681	0.0273525	0.129611	1.48153	0.00217753
L-Pyroglutamic acid	0.9749	MS2 forward	190.067	375.28	0.0636527	0.0173269	1.39349	3.59736e-05
Indoxyl sulfate	0.411	MS2 reverse	213.006	26.771	0.0645409	0.108013	1.28573	0.0146793
Gentisic acid	0.46165	MS2 reverse	213.038	90.256	0.153914	0.0871017	1.4331	0.00204248
Citric acid	0.6109	MS2 forward	193.03	452.454	0.00939212	0.0248722	1.343	0.0311581
Quinate	0.9397	MS2 forward	193.067	328.553	0.220937	0.136751	1.43527	0.000504264
3-Hydroxy-4-methoxycinnamic acid	0.7549	MS2 forward	195.061	127.913	0.164278	0.0673458	1.42016	7.63282e-05
Caffeine	0.9894	MS2 forward	195.083	41.792	0.0305882	0.050525	1.16934	0.0276266
Pantothenate	0.8576	MS2 forward	218.101	264.556	1.40586	1.71502	1.07423	0.0487611
D-Mannose	0.9535	MS2 forward	198.093	296.726	0.539116	0.206361	1.47886	8.85558e-05
N-Acetylmannosamine	0.6299	MS2 forward	221.09	224.303	0.0116988	0.022309	1.33427	0.0408498
9-Decen-1-ol	0.4838	MS2 reverse	201.124	108.345	0.171412	0.407566	1.28881	0.010542
Ile-Ala	0.9974	MS2 forward	203.135	227.264	0.0392861	0.194635	1.46998	0.00706915
L-Fucose-1-phosphate	0.36985	MS2 reverse	225.014	294.724	0.0170844	0.00950826	1.32638	0.00587712
Leu-Ala	0.8901	MS2 forward	203.135	43.6605	0.0230715	0.154201	1.45228	0.00749871
Dimethylallyl pyrophosphate	0.983	MS2 forward	226.993	403.436	0.0766705	0.0305184	1.50464	1.06963e-05
2'-Deoxyuridine	0.39495	MS2 reverse	227.064	115.021	0.0293065	0.0136025	1.3398	0.0351636
gamma-Aminobutryic acid	0.4256	MS2 reverse	207.135	136.587	0.270962	0.901349	1.45271	0.00756106
Dihydroxyacetone phosphate	0.9394	MS2 forward	229.009	432.462	0.0601861	0.0355941	1.45981	0.00052272
2-Dehydro-3-deoxy-D-gluconate	0.9455	MS2 forward	237.058	355.906	0.41709	0.493244	1.16759	0.0254539
sn-Glycerol 3-phosphoethanolamine	0.9779	MS2 forward	216.059	381.948	0.0242211	0.0392669	1.138	0.033666
Val-Val	0.9944	MS2 forward	217.151	208.182	0.0152525	0.0566214	1.44714	0.000154868
Leu-Ser	0.9666	MS2 forward	219.13	257.457	0.0294171	0.114578	1.4651	6.90337e-05
Acetylcholine	0.8894	MS2 forward	222.025	480.997	0.0186613	0.0265959	1.17785	0.0283591
N-Acetyl-D-glucosamine	0.9647	MS2 forward	222.094	251.886	0.0740147	0.114415	1.3101	0.00773069
D-Fructose-6-phosphate	0.49075	MS2 reverse	225.012	461.907	0.0432777	0.0261711	1.36526	0.00264812
Glu-Pro	0.6476	MS2 forward	227.107	259.435	0.00992677	0.00629819	1.32269	0.00626349
Isovaleric acid	0.374	MS2 reverse	227.124	146.002	0.0125058	0.0603496	1.50098	0.000466913
Myristoleic acid	0.34475	MS2 reverse	227.197	58.1595	0.0655252	0.0445697	1.19363	0.0277593
Ile-Pro	0.7551	MS2 forward	229.151	235.218	0.0198162	0.0532602	1.43693	0.000239783
Guanabenz	0.34985	MS2 reverse	231.022	328.316	0.0837082	0.051747	1.32726	0.00543339
Val-Leu	0.9928	MS2 forward	231.167	192.426	0.0860854	0.413822	1.4707	0.00479384
Ribothymidine	0.4733	MS2 reverse	257.074	89.08	0.0150883	0.032364	1.51973	0.000378073
Ile-Thr	0.9954	MS2 forward	233.146	230.744	0.0365638	0.197182	1.48831	0.00234643
D-Glucosamine 1-phosphate	0.9898	MS2 forward	258.035	404.818	0.0364918	0.0210279	1.22664	0.0207482
(R)-(+)-Citronellic acid	0.3007	MS2 reverse	234.149	230.142	0.0075287	0.0242046	1.24874	0.0175858
His-Pro	0.9628	MS2 forward	235.115	139.546	0.0177484	0.0553134	1.32686	0.0126811
Phe-Ala	0.993	MS2 forward	237.12	200.784	0.0084788	0.0443177	1.47096	0.00377834
(+)-Abscisic acid	0.8394	MS2 forward	263.126	102.725	1.64023	4.83114	1.35549	0.0296196
Phenethyl Caffeiate	0.3168	MS2 reverse	265.089	306.812	0.0112284	0.0191082	1.19261	0.0327948
Sedoheptulose	0.742	MS2 forward	269.084	297.192	0.0322039	0.0103528	1.44807	0.00157839
Pro-Ser	0.6659	MS2 forward	244.125	363.353	0.0105579	0.0310033	1.30811	0.00547436
Pro-Glu	0.9531	MS2 forward	245.11	403.18	0.0169587	0.01914	1.09048	0.0432388
Leu-Leu	0.9989	MS2 forward	245.183	178.932	0.105128	0.576444	1.48307	0.00377382
Pro-Met	0.9575	MS2 forward	246.105	352.822	0.0395596	0.0164091	1.25539	0.0150702
His-Gln	0.3933	MS2 reverse	248.109	193.08	0.0224521	0.0105082	1.16863	0.0385684
Lys-Thr	0.9958	MS2 forward	248.161	134.07	0.00541659	0.0189091	1.19489	0.0242213
Val-Met	0.7663	MS2 forward	249.123	197.065	0.0161969	0.0949432	1.4576	0.00459002
2-C-Methyl-D-erythritol 2,4-cyclodiphosphate	0.7948	MS2 forward	276.984	366.496	0.00734823	0.00342389	1.35467	0.00421312
Adenosine	0.9996	MS2 forward	250.09	98.217	1.20323	0.746331	1.29033	0.0109664
L-Abrine	0.46775	MS2 reverse	277.125	177.131	0.0107773	0.0249319	1.45942	0.000301163
Pantetheine	0.6716	MS2 forward	277.119	217.775	0.00401639	0.0197911	1.51034	0.00354554
all cis-(6,9,12)-Linolenic acid	0.9965	MS2 forward	277.214	44.142	23.8297	47.854	1.42268	0.00117714
epsilon-Captrolactone	0.44385	MS2 reverse	251.124	201.436	0.00550289	0.00874615	1.19782	0.0190079
D-Ribulose 5-phosphate	0.36495	MS2 reverse	253.004	328.2	0.109515	0.0703888	1.39109	0.00200062
Linoleic acid	0.9999	MS2 forward	279.229	43.3915	15.4897	30.7844	1.33216	0.0118865
His-Val	0.9787	MS2 forward	255.142	303.222	0.0157106	0.0401071	1.43472	0.000760653
O-Phosphotyrosine	0.4999	MS2 reverse	282.017	430.92	0.00896713	0.00589417	1.23454	0.0135364
Guanosine	0.9968	MS2 forward	282.08	254.683	0.442644	0.739461	1.3355	0.00808597
Glycerophosphocholine	0.9917	MS2 forward	258.108	374.991	4.58932	10.6351	1.33871	0.00600029
Leu-Gln	0.6898	MS2 forward	260.157	274.549	0.0208823	0.0886413	1.45161	0.00794303
Argininosuccinic acid	0.7528	MS2 forward	289.111	455.151	0.00811334	0.00490258	1.20055	0.0410896
.alpha.-L-Glu-L-Asp	0.8285	MS2 forward	262.075	226.1	0.0259811	0.0104725	1.36178	0.000487792
Phe-Pro	0.9015	MS2 forward	263.136	227.628	0.0247153	0.0416138	1.3149	0.00447846
L-Asparagine	0.4914	MS2 reverse	265.118	289.082	0.0112417	0.0401651	1.42654	0.000886253
Diethylcarbamazine	0.4896	MS2 reverse	266.12	400.539	0.4348	0.209274	1.30135	0.00888193
Mevalonic acid	0.9817	MS2 forward	295.133	214.052	0.00737431	0.0126113	1.07801	0.0449302
Phe-Thr	0.9885	MS2 forward	267.131	205.603	0.0119422	0.0472991	1.43438	0.000544008
Nordihydroguaiaretic Acid	0.3539	MS2 reverse	267.14	173.755	0.0145559	0.020379	1.14477	0.026056
Inosine	0.9989	MS2 forward	269.085	212.322	0.0319732	0.0158485	1.10878	0.0440793
His-Ile	0.9701	MS2 forward	269.157	285.141	0.0343761	0.0980352	1.4573	0.000227814
D-Ribose	0.49675	MS2 reverse	299.094	297.039	0.110355	0.0380219	1.48739	4.50396e-05
Midodrine	0.30535	MS2 reverse	272.158	402.271	0.787644	0.426941	1.39973	0.0018444
3-Hydroxyisovaleric acid	0.6547	MS2 forward	275.088	136.516	0.014533	0.0315099	1.34635	0.0354657
Viloxazine	0.4769	MS2 reverse	276.105	403.628	0.0931798	0.0417771	1.31893	0.0117383
Ellipticine	0.49995	MS2 reverse	305.135	112.979	0.0144272	0.021446	1.13986	0.0380859
gamma-L-Glutamyl-L-glutamic acid	0.96	MS2 forward	277.1	446.38	0.0384605	0.0589249	1.10973	0.0454067
Oxazepam	0.4912	MS2 reverse	307.029	266.061	0.0231095	0.0617139	1.48265	1.74462e-05
Stearidonic Acid	0.7229	MS2 forward	277.213	46.3155	0.170276	0.356713	1.0946	0.0168657
11(Z),14(Z)-Eicosadienoic Acid	0.8711	MS2 forward	307.259	41.5485	0.248701	0.746273	1.36462	0.00292175
Arachidic acid	0.9999	MS2 forward	311.29	41.533	0.905083	3.01824	1.48748	0.000154652
Tetrahydro-L-biopterin	0.4714	MS2 reverse	286.084	480.603	0.0296284	0.050282	1.34559	0.00546531
Arg-Ile	0.7893	MS2 forward	288.2	344.144	0.0356878	0.0535969	1.07084	0.0417289
Cytidine 5'-monophosphate (CMP)	0.8348	MS2 forward	322.039	447.66	0.0243431	0.0145073	1.35243	0.00420364
Arg-Asp	0.34155	MS2 reverse	290.142	429.377	0.0164995	0.0220405	1.11655	0.0366128
Heneicosanoic acid	0.9993	MS2 forward	325.306	40.6445	0.031994	0.247754	1.46318	0.000164181
Leu-Tyr	0.8366	MS2 forward	295.162	198.839	0.0260315	0.13635	1.48202	0.00516707
16-Hydroxypalmitic acid	0.34055	MS2 reverse	295.223	47.584	0.0713755	0.315397	1.33671	0.00623882
Amitriptyline	0.3075	MS2 reverse	295.223	76.675	0.0356192	0.106055	1.40575	0.0179542
Tropic acid	0.4963	MS2 reverse	331.117	211.905	0.0114106	0.0150894	1.23542	0.0410732
Leu-Val	0.4974	MS2 reverse	297.114	197.888	0.010186	0.0145207	1.41446	0.000776935
2-Amino-1-phenylethanol	0.3931	MS2 reverse	297.151	253.417	0.0382805	0.0741664	1.43936	0.00537852
Nicotinamide ribotide	0.411	MS2 reverse	333.054	423.6	1.18341	0.385145	1.46196	0.000285606
5-Methyl-2-thiouridine	0.4353	MS2 reverse	333.075	380.054	0.00859783	0.0107455	1.26233	0.0195077
Erucic acid	1	MS2 forward	337.305	39.76	0.219473	0.465262	1.41512	0.000594849
Val-Trp	0.9146	MS2 forward	304.162	189.704	0.0050414	0.0294215	1.45297	0.00366096
Lys-Pro	0.35335	MS2 reverse	304.183	436.174	0.013756	0.0250623	1.18546	0.0274784
Behenic acid	0.9993	MS2 forward	339.321	40.29	0.870769	1.5244	1.28558	0.0143636
Cytidine 5'-monophosphate	0.9977	MS2 forward	306.046	310.622	0.0422936	0.170443	1.49422	2.29388e-05
Isopentenyl pyrophosphate	0.3357	MS2 reverse	307.03	271.491	0.0764684	0.143281	1.36087	0.00209619
Phenethicillin	0.39215	MS2 reverse	345.085	252.101	0.0437903	0.086352	1.33714	0.00437708
N2,N2-Dimethylguanosine	0.9999	MS2 forward	312.127	187.774	0.0153771	0.0392883	1.25463	0.00535907
Phe-Phe	0.9699	MS2 forward	313.151	147.381	0.0203652	0.0731122	1.43532	0.0122386
L-Ascorbic acid	0.3207	MS2 reverse	351.066	118.724	0.118347	0.248647	1.51663	0.000718164
Chlorogenic acid	0.9818	MS2 forward	353.082	272.57	1.39319	1.09726	1.14216	0.0259399
(+)-Methamphetamine	0.47675	MS2 reverse	316.282	145.392	0.323984	0.560198	1.32583	0.00562068
Tricosanoic acid	0.865	MS2 forward	353.336	39.644	0.0620852	0.189768	1.45402	0.000709357
Glu-Lys	0.657	MS2 forward	317.179	385.358	0.00620397	0.0135001	1.33164	0.0313201
Leu-Trp	0.8959	MS2 forward	318.178	176.441	0.0084874	0.0592531	1.48264	0.00445498
Acetyl-DL-Valine	0.3365	MS2 reverse	319.183	228.292	0.00401491	0.00867862	1.19886	0.0169136
Phe-Arg	0.9127	MS2 forward	322.184	302.48	0.0178132	0.0311254	1.33181	0.0200719
Guanosine 5'-monophosphate (GMP)	0.7523	MS2 forward	362.044	430.742	0.038229	0.0814199	1.45432	0.0115161
L-Iditol	0.8418	MS2 forward	363.16	202.715	0.00551082	0.0830053	1.5265	0.00109881
Linoleoyl ethanolamide	0.9484	MS2 forward	324.287	34.961	0.0252698	0.0554309	1.31954	0.0067241
Uridine 5'-monophosphate (UMP)	0.9989	MS2 forward	325.04	429.811	0.0490804	0.032374	1.29679	0.00530512
Dopamine	0.47885	MS2 reverse	329.146	182.63	0.00502978	0.0268543	1.40456	0.00122301
Tolbutamide	0.4113	MS2 reverse	331.136	202.639	0.00473705	0.079016	1.50215	0.00215918
2'-Deoxyinosine 5'-monophosphate	0.4878	MS2 reverse	333.057	48.296	0.00956531	0.0415746	1.43089	0.0302687
Cyclopentolate	0.48505	MS2 reverse	333.21	391.012	0.00642573	0.0129861	1.16528	0.0307669
Thymol	0.305	MS2 reverse	339.174	224.477	0.00725986	0.0161543	1.35184	0.0271874
Quinic acid	0.625	MS2 forward	383.113	328.697	2.77672	1.06878	1.42521	0.00133993
Matairesinol	0.6766	MS2 forward	341.135	48.2655	0.051371	0.167781	1.44276	0.00045422
3'-O-Methylinosine	0.3599	MS2 reverse	343.127	48.987	0.0199039	0.0080944	1.3064	0.0165811
(-)-Usnic acid	0.37315	MS2 reverse	344.088	356.681	0.0422368	0.0214511	1.34135	0.00674019
Gly-Pro	0.4851	MS2 reverse	345.185	369.625	0.00516607	0.00964432	1.37125	0.00276924
AG-17	0.3536	MS2 reverse	349.123	102.947	0.0486843	0.019288	1.40828	0.000340005
Hexacosanoic acid	0.9994	MS2 forward	395.382	38.852	0.17258	0.0798881	1.38604	0.00499609
4-Methylumbelliferyl beta-D-glucuronide	0.49995	MS2 reverse	353.084	118.216	0.00618364	0.0189184	1.42968	6.47597e-05
Hydroxyflutamide	0.3822	MS2 reverse	353.099	33.828	0.00539772	0.0986513	1.37184	0.00245074
Jasmine lactone	0.41935	MS2 reverse	354.269	110.671	0.0272554	0.0681618	1.46656	3.11148e-05
delta-Tocopherol	0.48355	MS2 reverse	401.333	31.1615	0.183629	0.0897738	1.23972	0.0199473
Ile-Ala-Arg	0.38925	MS2 reverse	359.237	340.935	0.0190073	0.030568	1.07587	0.0458349
Pro-Gly	0.47865	MS2 reverse	362.204	203.04	0.00295997	0.00688257	1.41029	0.015837
D-Maltose	0.3946	MS2 reverse	365.103	405.455	2.95997	3.60983	1.1589	0.0322005
Arg-Glu	0.33485	MS2 reverse	367.176	289.242	0.00320658	0.00753704	1.46025	4.23232e-05
Linustatin	0.4166	MS2 reverse	425.171	142.719	0.0368455	0.0726474	1.4232	0.000509874
Arg-His	0.30925	MS2 reverse	375.195	381.275	0.0139189	0.0178682	1.04863	0.0490386
1-Palmitoyl Lysophosphatidic Acid	0.9953	MS2 forward	431.213	239.071	1.27152	1.76242	1.2929	0.00676276
Benzylbutylphthalate	0.46695	MS2 reverse	379.097	216.429	0.012177	0.0246319	1.2716	0.0102678
Coniferol	0.3434	MS2 reverse	383.146	54.668	0.0168539	0.0823014	1.4965	0.000537697
Cortisol 21-acetate	0.49655	MS2 reverse	441.169	280.268	0.81418	1.04999	1.34185	0.00522561
Betulinic Acid	0.9993	MS2 forward	455.343	78.818	0.222555	0.0655303	1.29417	0.0247042
Uridine 5'-diphosphate (UDP)	0.9991	MS2 forward	405.007	430.694	0.231227	0.119289	1.43787	0.00113492
Hyperoside	0.9808	MS2 forward	463.081	382.618	3.5571	2.69383	1.14555	0.0438724
Tamsulosin	0.38955	MS2 reverse	467.18	136.756	0.00706924	0.021324	1.46764	0.000632945
Raffinose	0.7459	MS2 forward	485.142	455.413	0.041327	0.0850054	1.46245	0.000550842
Zingerone	0.49095	MS2 reverse	427.154	131.554	0.00429324	0.0391029	1.46762	0.00337899
Adenosine 3',5'-diphosphate (PAP)	0.8126	MS2 forward	428.035	422.217	0.00706853	0.00423948	1.22808	0.0146782
N-Acetyl-L-phenylalanine	0.4995	MS2 reverse	432.22	87.403	0.0253463	0.0495579	1.43699	0.000338243
3,4-Dimethoxycinnamic acid	0.3255	MS2 reverse	434.184	418.996	0.0181197	0.0327597	1.37775	0.00241489
Nomilin	0.6659	MS2 forward	495.213	172.353	0.000643514	0.00554817	1.18561	0.0266665
1-Oleoyl-sn-glycerol 3-phosphate	0.4932	MS2 reverse	495.281	37.739	0.00122789	0.00274316	1.17687	0.0228157
Naringenin-7-O-Glucoside	0.9946	MS2 forward	435.125	104.363	0.026896	0.0069675	1.49137	1.95609e-05
Glutethimide	0.40595	MS2 reverse	452.246	161.968	0.0182409	0.046609	1.45152	2.42305e-05
1-Palmitoyl-2-hydroxy-sn-glycero-3-phosphoethanolamine	0.9946	MS2 forward	454.291	192.247	0.522882	0.884477	1.34672	0.00202732
Niflumic Acid	0.4994	MS2 reverse	587.115	136.491	0.0782214	0.266534	1.25131	5.94795e-08
Isoquercitin	0.35475	MS2 reverse	523.112	255.822	0.0599891	0.102586	1.21489	0.0207887
Hyperoside	0.9994	MS2 forward	465.102	305.036	2.1645	1.44677	1.24921	0.0127437
Cyclic adenosine diphosphate ribose	0.7709	MS2 forward	540.043	422.504	0.0569967	0.0389445	1.37686	0.00275325
Folinic acid	0.7074	MS2 forward	474.173	394.161	0.00884729	0.0132488	1.1967	0.0399528
Manumycin A	0.4537	MS2 reverse	549.273	95.6995	0.244887	0.45188	1.27003	0.0229575
1-Stearoyl-2-hydroxy-sn-glycero-3-phosphoethanolamine	0.793	MS2 forward	482.322	188.423	0.0535188	0.11659	1.42007	0.000201591
Val-Asn	0.35095	MS2 reverse	485.238	220.655	0.168486	0.395469	1.36793	0.0236834
Uridine diphosphate glucose(UDP-D-Glucose)	0.9548	MS2 forward	565.039	431.089	0.866121	0.398085	1.50328	0.0014891
Herbacetin	0.32585	MS2 reverse	366.062	378.178	0.112553	0.464012	1.18264	0.00423909
Apigenin 7-glucoside	0.5	MS2 reverse	493.129	172.54	0.00581741	0.0215217	1.43606	0.0153931
1-Palmitoyl-sn-glycero-3-phosphocholine	0.9985	MS2 forward	496.34	185.514	3.33653	6.55759	1.41392	0.000440596
Theaflavin	0.40565	MS2 reverse	585.094	418.843	0.0198087	0.0118384	1.07708	0.0285254
Oxethazaine	0.45555	MS2 reverse	509.338	31.5575	0.00930751	0.0168712	1.20306	0.0184436
Garcinol	0.48795	MS2 reverse	601.34	44.1265	0.379175	0.139981	1.43898	4.71039e-05
Gossypol	0.4943	MS2 reverse	519.198	81.9935	0.0693188	0.349988	1.50407	0.000160397
Neohesperidin	0.49295	MS2 reverse	609.183	54.349	0.0370549	0.200984	1.49539	0.0034955
Maltotriose	0.9934	MS2 forward	522.202	442.31	0.166243	0.322108	1.33414	0.00337304
Deoxyinosine	0.49935	MS2 reverse	522.204	188.474	0.0092682	0.0656029	1.47436	5.80808e-05
1-Stearoyl-sn-glycerol 3-phosphocholine	0.8532	MS2 forward	523.354	176.999	0.341347	0.0959692	1.44454	0.00994461
1-Stearoyl-2-hydroxy-sn-glycero-3-phosphocholine	0.9956	MS2 forward	524.37	181.988	0.457731	0.828354	1.38085	0.00113695
1-Palmitoyllysophosphatidylcholine	0.419	MS2 reverse	538.385	182.075	0.00525369	0.0276948	1.49933	0.00153371
ADP-ribose	0.6554	MS2 forward	542.067	422.235	0.0166589	0.0113792	1.26557	0.0112792
ADP-glucose	0.44525	MS2 reverse	554.076	423.086	0.0095373	0.00614635	1.19555	0.0192238
Acetomenaphthone	0.49275	MS2 reverse	555.146	64.4715	1.13627	0.405867	1.38271	0.0236294
Pro-Tyr	0.49995	MS2 reverse	557.269	201.458	0.00707888	0.0237262	1.43777	0.0171909
Arbutin	0.32215	MS2 reverse	562.213	319.555	0.619572	0.441674	1.31591	0.00963058
Stachyose	0.4926	MS2 reverse	665.211	51.106	0.0169889	0.202185	1.50397	0.00477512
1-Palmitoyl-2-linoleoyl-sn-glycero-3-phosphate	0.9472	MS2 forward	671.452	186.534	10.6393	7.98027	1.25261	0.0122086
UDP-N-acetylmuraminate	0.4715	MS2 reverse	678.095	115.395	0.0561975	0.117926	1.27845	0.0132203
UDP-D-Galactose	0.9942	MS2 forward	584.088	430.694	0.195497	0.102144	1.43237	0.00113556
Tridecanoic acid	0.7594	MS2 forward	213.183	45.365	0.215878	0.0595528	1.22421	0.0101979
Lycorine	0.3623	MS2 reverse	597.221	53.993	0.0162288	0.0675671	1.49373	2.05618e-06
Uridine 5'-diphosphoglucuronic acid (UDP-D-glucuronate)	0.9924	MS2 forward	598.067	464.505	0.00551767	0.00281779	1.31096	0.00548691
Androstanedione	0.3088	MS2 reverse	599.41	33.793	0.576562	0.314391	1.13083	0.0407664
Cytidine 2',3'-cyclic phosphate	0.4967	MS2 reverse	611.09	409.05	0.0190727	0.0444542	1.46464	0.00697347
Glutathione disulfide	0.9874	MS2 forward	613.16	481.413	0.193001	0.104456	1.14819	0.0210536
Isradipine	0.3976	MS2 reverse	741.283	243.504	0.00102614	0.00170724	1.19624	0.0312853
Bilirubin	0.5	MS2 reverse	645.292	90.2305	0.0304736	0.112254	1.30305	0.00355454
Maltotetraose	0.8329	MS2 forward	649.217	386.681	0.0542461	0.0485545	1.11983	0.0302589
Nicotinamide adenine dinucleotide (NAD)	0.9444	MS2 forward	664.118	422.235	0.18689	0.124627	1.25012	0.0195317
Echinacoside	0.49945	MS2 reverse	785.242	67.974	0.00844962	0.0711021	1.50361	0.00384691
Glycyrrhizic Acid	0.4999	MS2 reverse	843.395	82.389	0.0297892	0.0128354	1.3858	0.0049494
Nicotinamide adenine dinucleotide phosphate (NADP)	0.9477	MS2 forward	744.085	479.284	0.00890972	0.00520379	1.25145	0.0245471
PC(16:0/16:0)	0.9983	MS2 forward	756.559	140.463	10.2592	3.6073	1.45968	0.0103761
S-Lactoylglutathione	0.3929	MS2 reverse	759.21	221.251	0.347108	0.148514	1.26124	0.0125632
Sphingomyelin	0.49995	MS2 reverse	775.57	133.708	0.0382717	0.0127061	1.44801	4.44008e-05
Thioetheramide-PC	0.9603	MS2 forward	780.559	120.921	15.5022	4.22253	1.45726	0.000507155
1,2-dioleoyl-sn-glycero-3-phosphatidylcholine	0.9946	MS2 forward	808.587	137.973	0.12521	0.0548044	1.45573	0.000368061
1-Stearoyl-2-oleoyl-sn-glycerol 3-phosphocholine (SOPC)	0.9924	MS2 forward	810.603	117.013	0.521233	0.223731	1.44598	9.54808e-05
Maltopentaose	0.8562	MS2 forward	829.285	496.385	0.00403912	0.00889154	1.39371	0.00190587
Heptadecanoyl CoA	0.4998	MS2 reverse	1018.37	96.3585	0.00282421	0.011969	1.4749	0.0146792

## Sheet: 0 d vs 2 d
Supplementary Table 2. Metabolites identified by LC-ESI-MS/MS in the basal stems during the in vitro dodder shoots growth at 0 d, 1 d, 2 d and 4 d.
name	MS2 score	type	mz	rt	0 d-B	2 d-B	VIP	P-VALUE
Dihydroxyacetone	1	MS2 forward	71.0139	297.192	0.313969	0.112721	1.30167	0.00164544
Malonic acid	0.9618	MS2 forward	103.003	377.659	0.810267	0.557502	1.41688	1.20578e-05
Cytosine	0.8472	MS2 forward	110.035	310.756	0.00286372	0.00619672	1.31813	0.00609789
Uracil	0.9995	MS2 forward	111.019	159.473	0.17018	0.0760223	1.33004	0.00341639
L-Proline	0.9853	MS2 forward	114.055	259.133	0.0427459	0.0143435	1.37974	0.000140427
Methylmalonic acid	0.7914	MS2 forward	117.018	78.201	1.24786	0.532174	1.36186	0.00161684
Nicotinate	0.9986	MS2 forward	122.024	211.214	0.0360586	0.0234247	1.32789	0.0168357
Monomethyl glutaric acid	0.9139	MS2 forward	127.039	220.369	0.0758669	0.0372036	1.19177	0.00681885
L-Aspartate	0.9851	MS2 forward	132.029	390.604	0.530262	0.70294	1.14617	0.0215803
Maleic acid	0.6751	MS2 forward	132.029	296.388	0.0723002	0.0249091	1.2619	0.015359
L-Malic acid	0.9034	MS2 forward	133.014	391.029	17.6239	9.41529	1.35836	0.000330269
Adenine	0.9487	MS2 forward	134.046	95.367	0.35871	0.222917	1.30635	0.00230633
3-Methylhistamine	0.6283	MS2 forward	125.092	33.973	0.0354551	0.0514798	1.12244	0.0150884
Hydroxyhydroquinone	0.31675	MS2 reverse	142.05	378.352	0.0468289	0.0324079	1.40361	6.20733e-05
D-Threitol	0.6927	MS2 forward	143.034	296.705	0.428296	0.23449	1.06571	0.0177425
Pyruvaldehyde	0.3595	MS2 reverse	143.034	387.012	0.173979	0.128695	1.14704	0.0183405
Adipic acid	0.3339	MS2 reverse	145.05	220.369	0.591856	0.270609	1.18531	0.010436
O-Acetyl-L-serine	0.8942	MS2 forward	146.045	290.229	0.462058	0.203234	1.38618	0.000278674
D-Arabinono-1,4-lactone	0.969	MS2 forward	147.029	79.496	1.38649	0.653577	1.18752	0.00698042
L-Threonate	0.42955	MS2 reverse	137.042	212.32	0.0600969	0.0339246	1.20751	0.0173029
Erythritol	0.394	MS2 reverse	145.046	356.199	0.879378	1.36563	1.19603	0.00542782
Acetyl-DL-Valine	0.9988	MS2 forward	158.081	338.786	0.133402	0.179732	1.24384	0.00514166
2-Oxoadipic acid	0.9682	MS2 forward	159.028	346.741	0.0235769	0.0298259	1.01252	0.0481279
3-Hydorxy-3-methylglutaric acid	0.9433	MS2 forward	161.044	360.474	0.698278	1.74993	1.3495	0.0157176
Phenylpyruvate	0.9962	MS2 forward	163.038	45.953	0.156147	1.02924	1.40784	0.00339903
4-Hydroxycinnamic acid	0.9998	MS2 forward	163.039	166.307	0.509368	0.0527631	1.42388	0.00635629
Ethylmalonic acid	0.377	MS2 reverse	150.073	229.483	0.864967	1.34257	1.13528	0.0241842
Vanillic acid	0.8842	MS2 forward	167.034	320.536	0.00937428	0.0185148	1.10019	0.0202519
Homogentisic acid	0.957	MS2 forward	167.034	112.409	0.175222	0.0916055	1.27677	0.00872145
DL-Homocysteine	0.46685	MS2 reverse	153.072	366.682	0.064789	0.0837135	1.18555	0.0115129
L-Histidine	0.9578	MS2 forward	156.073	393.918	2.13606	5.2089	1.26792	0.00744364
Caproic acid	0.31905	MS2 reverse	158.114	256.57	4.10873	0.59524	1.28996	0.049183
2-Isopropylmalic acid	0.9687	MS2 forward	175.059	328.708	0.363544	0.139463	1.16542	0.0436408
Tryptamine	0.9955	MS2 forward	161.104	185.335	0.44071	0.594027	1.07113	0.0328037
L-Gulonic gamma-lactone	0.9038	MS2 forward	177.039	139.481	0.360351	0.203991	1.33614	0.00183035
Caffeic Acid	0.7962	MS2 forward	163.035	338.29	0.298772	0.192017	1.18191	0.00715672
Succinic semialdehyde	0.35615	MS2 reverse	163.057	356.198	1.56959	2.46179	1.13776	0.0107777
2-Butoxyethanol	0.9106	MS2 forward	163.071	32.43	0.962823	0.329625	1.35778	1.85974e-05
D-Fructose	0.9814	MS2 forward	179.054	257.932	4.04408	0.820433	1.40393	0.00469808
D-Sorbitol	0.4631	MS2 reverse	181.068	290.978	0.250816	0.0789855	1.33415	0.0243437
1-Methylxanthine	0.4631	MS2 reverse	187.023	42.835	0.0259976	0.0948638	1.37428	0.00950885
3-Hydroxycapric acid	0.9995	MS2 forward	187.132	238.421	0.0151528	0.00747606	1.27783	0.00243633
Kynurenic acid	0.9999	MS2 forward	188.033	178.747	0.377087	0.545208	1.21607	0.0126417
Glycerol 3-phosphate	0.4882	MS2 reverse	173.017	335.965	0.0841881	0.0154107	1.40619	0.000758865
Mesaconic acid	0.4931	MS2 reverse	189.038	297.374	0.251362	0.0796456	1.41483	0.00455542
Hexanoylglycine	0.3585	MS2 reverse	174.108	287.495	0.208456	0.0815579	1.2379	0.00246371
Citrate	0.9819	MS2 forward	191.019	488.252	4.42953	8.78246	1.34504	0.00221716
D-Galactarate	0.7167	MS2 forward	191.018	192.126	0.545	0.323418	1.26259	0.00700113
Ferulic acid	0.9954	MS2 forward	193.049	309.427	0.154945	0.0623631	1.37993	0.000463059
Scytalone	0.9929	MS2 forward	193.048	155.128	0.254918	0.0702109	1.42202	0.00126617
2'-Deoxy-D-ribose	0.638	MS2 forward	193.07	299.299	1.52859	0.941967	1.2277	0.0476398
Methoxyacetic acid	1	MS2 forward	181.067	356.199	0.0539388	0.0865915	1.22554	0.00269035
myo-Inositol	0.48075	MS2 reverse	181.067	449.071	0.0262032	0.0417534	1.25014	0.0272678
Phosphorylcholine	0.9932	MS2 forward	184.071	480.728	4.60065	8.26456	1.34526	0.000450207
Gly-Ile	0.775	MS2 forward	189.119	251.681	0.0273525	0.0874278	1.38525	3.3254e-06
Kynurenic acid	0.9997	MS2 forward	190.046	178.528	0.593175	1.02679	1.28707	0.00409352
L-Pyroglutamic acid	0.9749	MS2 forward	190.067	375.28	0.0636527	0.026778	1.28835	0.000373868
Vigabatrin	0.32545	MS2 reverse	190.103	250.462	0.029846	0.0456061	1.32223	0.000984489
Gentisic acid	0.46165	MS2 reverse	213.038	90.256	0.153914	0.069367	1.33276	0.00117392
Citric acid	0.6109	MS2 forward	193.03	452.454	0.00939212	0.0392406	1.31567	0.0292985
Quinate	0.9397	MS2 forward	193.067	328.553	0.220937	0.0951101	1.39216	4.33606e-05
3-Hydroxy-4-methoxycinnamic acid	0.7549	MS2 forward	195.061	127.913	0.164278	0.047562	1.27419	0.00206071
2-Phenylacetamide	0.725	MS2 forward	196.093	44.352	0.0225868	0.0302739	1.11728	0.0249529
D-Mannose	0.9535	MS2 forward	198.093	296.726	0.539116	0.173501	1.3953	0.00101514
Ile-Ala	0.9974	MS2 forward	203.135	227.264	0.0392861	0.134543	1.39002	5.56281e-06
L-Fucose-1-phosphate	0.36985	MS2 reverse	225.014	294.724	0.0170844	0.0109237	1.27967	0.00656137
Leu-Ala	0.8901	MS2 forward	203.135	43.6605	0.0230715	0.168782	1.39476	1.55585e-06
Dimethylallyl pyrophosphate	0.983	MS2 forward	226.993	403.436	0.0766705	0.0261417	1.41219	6.85093e-06
2'-Deoxyuridine	0.39495	MS2 reverse	227.064	115.021	0.0293065	0.0150576	1.10403	0.0328386
gamma-Aminobutryic acid	0.4256	MS2 reverse	207.135	136.587	0.270962	1.52764	1.40147	5.72303e-07
Dihydroxyacetone phosphate	0.9394	MS2 forward	229.009	432.462	0.0601861	0.0343421	1.37725	0.000354202
Methyldopa	0.3117	MS2 reverse	212.088	214.229	0.0201156	0.0313998	1.12686	0.0248015
D-Pinitol	0.9815	MS2 forward	212.109	298.877	0.0502242	0.0393867	1.07551	0.039864
Perseitol	0.7275	MS2 forward	233.063	67.65	0.138316	0.0927225	1.05146	0.031503
Lys-Cys	0.704	MS2 forward	214.103	437.408	0.0240452	0.0318784	1.1102	0.0218955
Glucosamine	0.32575	MS2 reverse	238.098	221.943	0.0575378	0.0760008	1.1685	0.0230224
Val-Val	0.9944	MS2 forward	217.151	208.182	0.0152525	0.0374452	1.31079	0.000193332
D-Glucose 6-phosphate	0.9177	MS2 forward	241.009	320.29	0.0163014	0.0119014	1.04367	0.0434514
Ala-Lys	0.806	MS2 forward	218.146	425.157	0.0171753	0.0271727	1.12893	0.0208026
Pentadecanoic Acid	0.9992	MS2 forward	241.214	44.142	1.431	1.97706	1.04477	0.0378683
5-L-Glutamyl-L-alanine	0.9793	MS2 forward	219.094	404.742	0.0242988	0.0398729	1.14618	0.0233545
Leu-Ser	0.9666	MS2 forward	219.13	257.457	0.0294171	0.0792634	1.34652	3.02903e-05
Pantothenate	0.9354	MS2 forward	220.114	264.298	0.143014	0.288326	1.33784	0.00108761
Acetylcholine	0.8894	MS2 forward	222.025	480.997	0.0186613	0.022225	1.1076	0.0205548
N-Acetyl-D-glucosamine	0.9647	MS2 forward	222.094	251.886	0.0740147	0.14249	1.31386	0.0116315
L-Iditol	0.3399	MS2 reverse	224.109	256.693	0.0100504	0.0134097	1.09753	0.025804
Gamma-Glutamylcysteine	0.7694	MS2 forward	249.058	387.671	0.062253	0.0426394	1.12316	0.0264343
Isovaleric acid	0.374	MS2 reverse	227.124	146.002	0.0125058	0.0779715	1.34585	0.0291804
Ile-Pro	0.7551	MS2 forward	229.151	235.218	0.0198162	0.0461961	1.256	0.00882728
cis-9-Palmitoleic acid	0.9978	MS2 forward	253.214	43.891	2.08531	3.09434	1.05695	0.0219838
Guanabenz	0.34985	MS2 reverse	231.022	328.316	0.0837082	0.0322172	1.34741	0.000539366
DL-a-Hydroxybutyric acid	0.45745	MS2 reverse	231.083	288.396	0.044322	0.0873004	1.20945	0.0381026
Val-Leu	0.9928	MS2 forward	231.167	192.426	0.0860854	0.281393	1.38061	3.76726e-06
DL-Vanillylmandelic acid	0.4988	MS2 reverse	257.065	338.512	0.278322	0.146923	1.26946	0.00417262
Ribothymidine	0.4733	MS2 reverse	257.074	89.08	0.0150883	0.022055	1.35727	0.00652661
Ile-Thr	0.9954	MS2 forward	233.146	230.744	0.0365638	0.130969	1.39392	3.00236e-07
3-Deoxy-2-keto-6-phosphogluconic acid	0.47625	MS2 reverse	257.11	436.982	0.0488283	0.0714972	1.03226	0.0451026
D-Glucosamine 1-phosphate (Glucosamine-1P)	0.9898	MS2 forward	258.035	404.818	0.0364918	0.0103962	1.40069	0.00646275
His-Pro	0.9628	MS2 forward	235.115	139.546	0.0177484	0.0892939	1.29994	0.0201352
Phe-Ala	0.993	MS2 forward	237.12	200.784	0.0084788	0.0343534	1.38482	3.20827e-06
(+)-Abscisic acid	0.8394	MS2 forward	263.126	102.725	1.64023	6.5469	1.31934	0.0408798
Phenethyl Caffeiate	0.3168	MS2 reverse	265.089	306.812	0.0112284	0.0236799	1.30504	0.0024063
Sedoheptulose	0.742	MS2 forward	269.084	297.192	0.0322039	0.0079055	1.34671	0.00101481
Jasmonic acid	0.9038	MS2 forward	269.136	280.268	0.00693508	0.0094016	1.23004	0.0108876
Heptadecanoic acid	0.9601	MS2 forward	269.245	42.805	0.986986	1.5805	1.32337	0.0128768
Uridine	0.9943	MS2 forward	245.073	159.503	0.0271909	0.0185375	1.04979	0.0350531
Leu-Leu	0.9989	MS2 forward	245.183	178.932	0.105128	0.387785	1.39435	4.01635e-07
16-Hydroxypalmitic acid	0.9853	MS2 forward	271.224	46.654	0.30971	0.202047	1.08884	0.0400699
2-Methylbutyroylcarnitine	0.9949	MS2 forward	246.166	230.039	0.00431243	0.0369879	1.26041	0.03919
Val-Lys	0.9036	MS2 forward	246.178	368.195	0.0421072	0.0597834	1.15818	0.0130051
Lys-Val	0.49625	MS2 reverse	246.178	519.1	0.0817508	0.142062	1.18975	0.0021447
Myristic acid	0.3698	MS2 reverse	246.239	53.881	0.0129903	0.0176812	1.07243	0.0388831
Creatinine	0.49615	MS2 reverse	249.105	367.642	0.121851	0.0899453	1.19272	0.00731902
Val-Met	0.7663	MS2 forward	249.123	197.065	0.0161969	0.0752241	1.37343	7.68025e-06
2-C-Methyl-D-erythritol 2,4-cyclodiphosphate	0.7948	MS2 forward	276.984	366.496	0.00734823	0.00359673	1.29757	0.00414071
Adenosine	0.9996	MS2 forward	250.09	98.217	1.20323	0.567707	1.29563	0.00245199
L-Abrine	0.46775	MS2 reverse	277.125	177.131	0.0107773	0.0302213	1.41368	2.36381e-06
Pantetheine	0.6716	MS2 forward	277.119	217.775	0.00401639	0.0237783	1.3935	0.0132962
Glu-Cys	0.4424	MS2 reverse	251.073	377.48	0.02071	0.0313332	1.10399	0.0148379
epsilon-Captrolactone	0.44385	MS2 reverse	251.124	201.436	0.00550289	0.0104353	1.32316	0.000497816
5-Hydroxyindoleacetate	0.48435	MS2 reverse	252.083	307.558	0.0212278	0.0258365	1.17176	0.0107007
Deoxyadenosine	0.999	MS2 forward	252.105	141.91	0.158583	0.094739	1.054	0.0416134
Ile-Cys	0.49205	MS2 reverse	252.14	369.027	0.104497	0.161208	1.31176	0.00225577
D-Ribulose 5-phosphate	0.36495	MS2 reverse	253.004	328.2	0.109515	0.0462602	1.37773	0.000157102
Oleic acid	1	MS2 forward	281.244	42.784	5.91041	3.93381	1.07081	0.0461837
His-Val	0.9787	MS2 forward	255.142	303.222	0.0157106	0.0302429	1.33977	0.000170461
O-Phosphotyrosine	0.4999	MS2 reverse	282.017	430.92	0.00896713	0.0050249	1.24506	0.00450972
5-Hydroxymethylcytidine	0.37865	MS2 reverse	256.099	355.679	0.0336183	0.0420101	1.09999	0.0223044
His-Thr	0.49545	MS2 reverse	257.129	359.517	0.00891862	0.0116328	1.14021	0.021987
Kaempferol	0.9995	MS2 forward	285.036	161.964	0.569161	0.713169	1.11186	0.0333414
Leu-Gln	0.6898	MS2 forward	260.157	274.549	0.0208823	0.0561785	1.35645	4.23856e-05
Lys-Ile	0.9722	MS2 forward	260.193	343.552	0.0452859	0.0660848	1.1654	0.0154072
EDTA	0.7529	MS2 forward	291.079	431.709	0.0464024	0.0221952	1.21919	0.0195237
Ile-Met	0.9814	MS2 forward	263.144	175.069	0.0172148	0.123956	1.39448	1.33424e-05
Thiamine	0.9949	MS2 forward	265.108	347.692	0.0705578	0.099498	1.0406	0.0273038
L-Asparagine	0.4914	MS2 reverse	265.118	289.082	0.0112417	0.0187711	1.1913	0.00480119
Phe-Thr	0.9885	MS2 forward	267.131	205.603	0.0119422	0.0263742	1.27529	0.00312434
Nordihydroguaiaretic Acid	0.3539	MS2 reverse	267.14	173.755	0.0145559	0.0495816	1.29414	0.038893
His-Ile	0.9701	MS2 forward	269.157	285.141	0.0343761	0.0724014	1.34982	6.70457e-05
D-Ribose	0.49675	MS2 reverse	299.094	297.039	0.110355	0.0262556	1.40202	1.5625e-05
Midodrine	0.30535	MS2 reverse	272.158	402.271	0.787644	0.468929	1.28275	0.00348916
Val-Arg	0.904	MS2 forward	274.184	347.867	0.0688881	0.0927341	1.06644	0.02869
Uridine	0.9625	MS2 forward	303.079	159.476	0.0300754	0.0168506	1.21276	0.0114976
3-Hydroxyisovaleric acid	0.6547	MS2 forward	275.088	136.516	0.014533	0.0808795	1.40205	0.00162608
Ellipticine	0.49995	MS2 reverse	305.135	112.979	0.0144272	0.0362145	1.26497	0.0496901
gamma-L-Glutamyl-L-glutamic acid	0.96	MS2 forward	277.1	446.38	0.0384605	0.0745959	1.25394	0.00685747
gamma-L-Glutamyl-L-phenylalanine	0.8678	MS2 forward	277.115	335.137	0.0110328	0.0196236	1.2704	0.00445487
Oxazepam	0.4912	MS2 reverse	307.029	266.061	0.0231095	0.0325438	1.09316	0.0352614
11(Z),14(Z)-Eicosadienoic Acid	0.8711	MS2 forward	307.259	41.5485	0.248701	0.595168	1.2305	0.00327605
Itaconic acid	0.4065	MS2 reverse	278.092	356.028	0.0224984	0.033381	1.14406	0.0118517
Arachidic acid	0.9999	MS2 forward	311.29	41.533	0.905083	3.26852	1.40175	0.000221824
Phenylethylamine	0.4359	MS2 reverse	281.135	35.863	0.00869341	0.0224546	1.28431	0.00384906
Ile-Ser	0.4958	MS2 reverse	282.138	202.034	0.0174915	0.0266987	1.32088	0.00108653
Abscisic Acid (cis,trans)	0.9701	MS2 forward	282.167	108.581	0.128684	0.553251	1.26987	0.0331855
Guanosine	1	MS2 forward	284.094	349.992	0.0177463	0.0388806	1.35369	0.00012703
Xanthosine	0.8895	MS2 forward	285.08	300.375	0.00544685	0.0137894	1.27631	0.00589355
Tetrahydro-L-biopterin	0.4714	MS2 reverse	286.084	480.603	0.0296284	0.0496065	1.22746	0.00790937
Alpha-N-Phenylacetyl-L-glutamine	0.4251	MS2 reverse	287.1	301.065	0.0192887	0.125231	1.31286	0.044941
Leu-Arg	0.9725	MS2 forward	288.2	324.454	0.099459	0.127967	1.18789	0.00715355
Arg-Ile	0.7893	MS2 forward	288.2	344.144	0.0356878	0.0504183	1.2014	0.00471193
Arg-Asp	0.34155	MS2 reverse	290.142	429.377	0.0164995	0.0229463	1.11031	0.0246634
N-Acetylneuraminic acid	0.32605	MS2 reverse	325.124	96.125	0.0344217	0.0172609	1.16343	0.0302363
Heneicosanoic acid	0.9993	MS2 forward	325.306	40.6445	0.031994	0.332635	1.39487	0.0017862
Inosine 5'-monophosphate (IMP)	0.32495	MS2 reverse	329.025	432.942	0.203448	0.131059	1.23013	0.0106191
Acetylvalerenolic acid	0.9189	MS2 forward	329.118	106.669	0.181502	0.298367	1.29477	0.0042724
Leu-Tyr	0.8366	MS2 forward	295.162	198.839	0.0260315	0.0884416	1.40024	2.43465e-07
2-Amino-1-phenylethanol	0.3931	MS2 reverse	297.151	253.417	0.0382805	0.135618	1.30212	0.0497418
S-Methyl-5'-thioadenosine	0.9993	MS2 forward	298.095	95.129	2.53687	1.40801	1.20794	0.00500738
Nicotinamide ribotide	0.411	MS2 reverse	333.054	423.6	1.18341	0.224368	1.42933	0.0019029
5-Methyl-2-thiouridine	0.4353	MS2 reverse	333.075	380.054	0.00859783	0.0125562	1.35165	0.00883776
Erucic acid	1	MS2 forward	337.305	39.76	0.219473	0.345756	1.14772	0.0185609
Val-Trp	0.9146	MS2 forward	304.162	189.704	0.0050414	0.0216597	1.318	0.000959662
Lys-Pro	0.35335	MS2 reverse	304.183	436.174	0.013756	0.0319866	1.30396	0.00150858
Behenic acid	0.9993	MS2 forward	339.321	40.29	0.870769	1.32518	1.17313	0.0193975
Cytidine 5'-monophosphate	0.9977	MS2 forward	306.046	310.622	0.0422936	0.102767	1.2867	0.0296215
Dimethyl 4,4-o-Phenylene-Bis (3-Thiophanate)	0.4627	MS2 reverse	341.043	31.1805	0.0123322	0.0075428	1.24224	0.00393998
Uridine 5'-monophosphate (UMP)	0.9524	MS2 forward	345.005	431.106	0.0168205	0.0126802	1.25965	0.00543248
Phe-Phe	0.9699	MS2 forward	313.151	147.381	0.0203652	0.0894472	1.40068	0.000371204
(S)-2-Hydroxyglutarate	0.3743	MS2 reverse	314.105	340.176	0.0234234	0.00948209	1.28381	0.00394711
L-Ascorbic acid	0.3207	MS2 reverse	351.066	118.724	0.118347	0.212448	1.25976	0.0483977
Chlorogenic acid	0.9818	MS2 forward	353.082	272.57	1.39319	0.906936	1.10182	0.0263324
(+)-Methamphetamine	0.47675	MS2 reverse	316.282	145.392	0.323984	0.751367	1.36499	0.000131533
Tricosanoic acid	0.865	MS2 forward	353.336	39.644	0.0620852	0.279528	1.40186	0.000196526
Glu-Lys	0.657	MS2 forward	317.179	385.358	0.00620397	0.0171589	1.39741	0.00123784
Leu-Trp	0.8959	MS2 forward	318.178	176.441	0.0084874	0.0392841	1.38775	3.77e-06
Phytosphingosine	0.8473	MS2 forward	318.296	147.377	0.142782	0.219664	1.28952	0.00245671
Phe-Arg	0.9127	MS2 forward	322.184	302.48	0.0178132	0.029199	1.35737	0.00029359
Linoleoyl ethanolamide	0.9484	MS2 forward	324.287	34.961	0.0252698	0.0512409	1.2859	0.00126003
2-Hydroxyadenine	0.48365	MS2 reverse	325.089	338.058	0.607127	0.361968	1.20057	0.00445944
Pyrethrosin	0.6733	MS2 forward	365.165	197.395	0.00229011	0.00649253	1.32756	0.00162799
Nervonic acid	1	MS2 forward	365.336	38.981	0.0445679	0.076783	1.31921	0.00260988
Dopamine	0.47885	MS2 reverse	329.146	182.63	0.00502978	0.0201716	1.32016	9.23843e-05
Phytanic acid	0.3563	MS2 reverse	330.334	49.637	0.236545	0.435337	1.08059	0.0274678
Tolbutamide	0.4113	MS2 reverse	331.136	202.639	0.00473705	0.122229	1.41326	2.22026e-06
2'-Deoxyinosine 5'-monophosphate	0.4878	MS2 reverse	333.057	48.296	0.00956531	0.066911	1.34599	0.0293188
Cyclopentolate	0.48505	MS2 reverse	333.21	391.012	0.00642573	0.00958229	1.12036	0.0142087
Primaquine	0.40805	MS2 reverse	336.095	381.906	0.10609	0.184953	1.33729	0.000215321
Thymol	0.305	MS2 reverse	339.174	224.477	0.00725986	0.013294	1.2348	0.00673584
Quinic acid	0.625	MS2 forward	383.113	328.697	2.77672	0.42	1.42749	0.00309859
Matairesinol	0.6766	MS2 forward	341.135	48.2655	0.051371	0.286354	1.2887	0.0321645
2-keto-D-Gluconic acid	0.46625	MS2 reverse	387.083	343.632	0.0154409	0.00877252	1.12735	0.0342086
Ribitol	0.3877	MS2 reverse	343.096	100.97	0.0101456	0.0164866	1.19413	0.012194
Gly-Pro	0.4851	MS2 reverse	345.185	369.625	0.00516607	0.00872022	1.22256	0.00829998
AG-17	0.3536	MS2 reverse	349.123	102.947	0.0486843	0.0149047	1.38254	6.07712e-05
Hexacosanoic acid	0.9994	MS2 forward	395.382	38.852	0.17258	0.0955647	1.24204	0.0124788
4-Methylumbelliferyl beta-D-glucuronide	0.49995	MS2 reverse	353.084	118.216	0.00618364	0.0164027	1.24884	0.00818846
Hydroxyflutamide	0.3822	MS2 reverse	353.099	33.828	0.00539772	0.377586	1.33843	0.0135903
Jasmine lactone	0.41935	MS2 reverse	354.269	110.671	0.0272554	0.0526516	1.33199	0.000617408
delta-Tocopherol	0.48355	MS2 reverse	401.333	31.1615	0.183629	0.0770175	1.10966	0.0253022
Heptanoic acid, ethyl ester	0.343	MS2 reverse	355.224	25.248	0.0133279	0.026333	1.19849	0.00331217
Demethoxycurcumin	0.3097	MS2 reverse	356.152	382.01	0.0350478	0.0654473	1.26621	0.00601461
Pro-Gly	0.47865	MS2 reverse	362.204	203.04	0.00295997	0.00567312	1.39043	2.34096e-05
4-Oxoretinol	0.3068	MS2 reverse	364.222	70.327	0.00409192	0.0399281	1.34747	0.0395937
Rosmarinic Acid	0.32035	MS2 reverse	419.102	350.705	0.426886	0.172796	1.29051	0.0103158
Arg-Glu	0.33485	MS2 reverse	367.176	289.242	0.00320658	0.00907064	1.3846	3.4021e-06
Pravastatin	0.3674	MS2 reverse	424.247	47.342	0.835851	0.582876	1.23713	0.00771921
Linustatin	0.4166	MS2 reverse	425.171	142.719	0.0368455	0.0971525	1.39135	6.58834e-05
Riboflavin	0.9945	MS2 forward	377.143	207.862	0.0297318	0.0411416	1.11236	0.0221579
Apigenin 7-glucoside	0.4657	MS2 reverse	431.09	101.102	0.117788	0.072891	1.19746	0.0160528
Benzylbutylphthalate	0.46695	MS2 reverse	379.097	216.429	0.012177	0.0454295	1.3413	0.000262968
Coniferol	0.3434	MS2 reverse	383.146	54.668	0.0168539	0.122908	1.38972	0.00620887
Ile-Trp	0.39165	MS2 reverse	384.126	116.148	0.00742503	0.00415655	1.18669	0.0212386
20-Hydroxyarachidonic acid	0.33715	MS2 reverse	384.254	46.935	0.00962614	0.0244475	1.24236	0.0416045
Cortisol 21-acetate	0.49655	MS2 reverse	441.169	280.268	0.81418	1.16784	1.38218	0.00011048
Theanine	0.44385	MS2 reverse	387.174	251.096	0.00406065	0.00796727	1.23022	0.0265617
CDP-ethanolamine	0.3177	MS2 reverse	445.045	433.621	0.00820407	0.00383816	1.19973	0.0349143
Estrone-3-glucuronide	0.3306	MS2 reverse	445.19	317.328	0.00337871	0.00984396	1.13588	0.0459097
Betulinic Acid	0.9993	MS2 forward	455.343	78.818	0.222555	0.0557806	1.28949	0.0457852
Uridine 5'-diphosphate (UDP)	0.9991	MS2 forward	405.007	430.694	0.231227	0.140097	1.25452	0.00474687
Tamsulosin	0.38955	MS2 reverse	467.18	136.756	0.00706924	0.0316534	1.42404	1.90078e-06
1-Stearoyl-rac-glycerol	0.4182	MS2 reverse	425.263	96.337	0.0358442	0.017222	1.31526	0.00157496
Raffinose	0.7459	MS2 forward	485.142	455.413	0.041327	0.0995133	1.4047	0.000111837
Zingerone	0.49095	MS2 reverse	427.154	131.554	0.00429324	0.041354	1.37651	3.16835e-05
Dioxybenzone	0.36715	MS2 reverse	487.136	280.906	0.513277	0.329814	1.11642	0.027017
Lys-Gly	0.3659	MS2 reverse	429.237	98.247	0.0585139	0.0385708	1.18146	0.0111338
alpha-Tocopherol (Vitamin E)	0.8824	MS2 forward	430.375	32.784	0.451794	0.722569	1.2631	0.00373861
N-Acetyl-L-phenylalanine	0.4995	MS2 reverse	432.22	87.403	0.0253463	0.0423651	1.27108	0.00370233
3,4-Dimethoxycinnamic acid	0.3255	MS2 reverse	434.184	418.996	0.0181197	0.0390003	1.36783	0.000279692
Nomilin	0.6659	MS2 forward	495.213	172.353	0.000643514	0.00857765	1.2042	9.31619e-05
1-Oleoyl-sn-glycerol 3-phosphate	0.4932	MS2 reverse	495.281	37.739	0.00122789	0.00279601	1.08958	0.0337441
Naringenin-7-O-Glucoside	0.9946	MS2 forward	435.125	104.363	0.026896	0.00509945	1.39944	1.08989e-05
L-Palmitoylcarnitine	0.35055	MS2 reverse	444.308	101.653	0.00273892	0.004259	1.34127	0.000495747
1,3-Dicaffeoylquinic acid	0.7531	MS2 forward	515.132	338.407	32.9623	16.1398	1.33561	0.000574888
Glutethimide	0.40595	MS2 reverse	452.246	161.968	0.0182409	0.0510364	1.36332	0.000109779
Ala-Glu	0.30015	MS2 reverse	459.178	427.894	0.00419223	0.00658195	1.14474	0.01756
Nalidixic acid	0.46225	MS2 reverse	465.17	280.097	0.281686	0.393356	1.19002	0.00479275
Cyclic adenosine diphosphate ribose	0.7709	MS2 forward	540.043	422.504	0.0569967	0.0479445	1.07089	0.0451555
Folinic acid	0.7074	MS2 forward	474.173	394.161	0.00884729	0.0114999	1.23027	0.0040516
Manumycin A	0.4537	MS2 reverse	549.273	95.6995	0.244887	0.396785	1.17872	0.0141103
Val-Asn	0.35095	MS2 reverse	485.238	220.655	0.168486	0.768083	1.38647	0.00270234
Uridine diphosphate glucose(UDP-D-Glucose)	0.9548	MS2 forward	565.039	431.089	0.866121	0.411256	1.38556	0.000161881
Naringin	0.49265	MS2 reverse	579.16	210.054	0.101463	0.0553981	1.17046	0.0144888
Theaflavin	0.40565	MS2 reverse	585.094	418.843	0.0198087	0.0101128	1.18741	0.00324184
Garcinol	0.48795	MS2 reverse	601.34	44.1265	0.379175	0.131555	1.41665	1.33129e-06
Gossypol	0.4943	MS2 reverse	519.198	81.9935	0.0693188	0.569462	1.39797	0.00552699
Neohesperidin	0.49295	MS2 reverse	609.183	54.349	0.0370549	0.188019	1.42145	8.08519e-06
Maltotriose	0.9934	MS2 forward	522.202	442.31	0.166243	0.528168	1.33843	0.000473739
Deoxyinosine	0.49935	MS2 reverse	522.204	188.474	0.0092682	0.0858365	1.37499	0.00541953
1-Stearoyl-sn-glycerol 3-phosphocholine	0.8532	MS2 forward	523.354	176.999	0.341347	0.0886585	1.35813	0.00924912
1-Palmitoyllysophosphatidylcholine	0.419	MS2 reverse	538.385	182.075	0.00525369	0.0188804	1.40999	1.76676e-08
ADP-glucose	0.44525	MS2 reverse	554.076	423.086	0.0095373	0.00604712	1.29312	0.00353405
Acetomenaphthone	0.49275	MS2 reverse	555.146	64.4715	1.13627	0.277531	1.25477	0.00432453
Arbutin	0.32215	MS2 reverse	562.213	319.555	0.619572	0.337242	1.23514	0.00439334
Nicotinamide adenine dinucleotide (NAD)	0.9999	MS2 forward	662.089	422.526	0.0758943	0.0597199	1.13154	0.0327827
1-Oleoyl-sn-glycero-3-phosphocholine	0.8489	MS2 forward	566.308	193.545	0.0133464	0.0279538	1.15376	0.00995273
1-Palmitoyl-2-linoleoyl-sn-glycero-3-phosphate	0.9472	MS2 forward	671.452	186.534	10.6393	6.01573	1.36474	0.000430842
Cyanidin 3-galactoside cation	0.8617	MS2 forward	899.219	162.582	0.0822028	0.053054	1.03464	0.0438845
Larixinic Acid	0.35595	MS2 reverse	187.057	328.468	0.0260991	0.054929	1.17215	0.00510486
Biliverdin	0.8139	MS2 forward	583.254	231.53	0.00768558	0.015569	1.23449	0.0124239
UDP-D-Galactose	0.9942	MS2 forward	584.088	430.694	0.195497	0.117272	1.24201	0.00475851
Kaempferol 3-O-rutinoside	0.9858	MS2 forward	595.168	234.778	1.65673	2.90548	1.24982	0.00873968
Lycorine	0.3623	MS2 reverse	597.221	53.993	0.0162288	0.0740054	1.3973	1.53525e-06
UDP-N-acetylglucosamine	0.996	MS2 forward	608.088	418.573	0.0491296	0.0717851	1.19093	0.00749439
Narcissin	0.9845	MS2 forward	625.178	232.488	1.67276	2.97556	1.06586	0.0425106
Pyridoxine	0.9831	MS2 forward	170.077	110.865	0.214129	0.44748	1.24638	0.0142003
Isradipine	0.3976	MS2 reverse	741.283	243.504	0.00102614	0.0015856	1.08319	0.0450247
Bilirubin	0.5	MS2 reverse	645.292	90.2305	0.0304736	0.229299	1.29689	0.018
Echinacoside	0.49945	MS2 reverse	785.242	67.974	0.00844962	0.0630572	1.40956	0.0040854
D-Lactose	0.3142	MS2 reverse	685.24	387.262	0.454934	0.351134	1.04782	0.0307422
Glycyrrhizic Acid	0.4999	MS2 reverse	843.395	82.389	0.0297892	0.0103631	1.36997	0.0138819
Vindoline	0.43505	MS2 reverse	911.432	202.604	0.0303148	0.0587293	1.31109	0.00373603
Decanoyl-CoA	0.49965	MS2 reverse	920.227	282.764	0.0510581	0.0224776	1.17581	0.0183727
Thioetheramide-PC	0.9603	MS2 forward	780.559	120.921	15.5022	6.00455	1.31442	0.00158663
1,2-dioleoyl-sn-glycero-3-phosphatidylcholine	0.9946	MS2 forward	808.587	137.973	0.12521	0.0617795	1.27986	0.00145211
1-Stearoyl-2-oleoyl-sn-glycerol 3-phosphocholine (SOPC)	0.9924	MS2 forward	810.603	117.013	0.521233	0.242068	1.3734	6.16171e-05
Maltopentaose	0.8562	MS2 forward	829.285	496.385	0.00403912	0.0262509	1.40365	0.000250216
Oxytocin	0.8631	MS2 forward	1005.44	162.58	0.163797	0.0801776	1.37177	0.000106202
Heptadecanoyl CoA	0.4998	MS2 reverse	1018.37	96.3585	0.00282421	0.00717378	1.3849	0.00705153

## Sheet: 0 d vs 4 d
Supplementary Table 2. Metabolites identified by LC-ESI-MS/MS in the basal stems during the in vitro dodder shoots growth at 0 d, 1 d, 2 d and 4 d.
name	MS2 score	type	mz	rt	0 d-B	4 d-B	VIP	P-VALUE
Cytosine	0.8472	MS2 forward	110.035	310.756	0.00286372	0.00913975	1.2808	0.0370161
L-Proline	0.9853	MS2 forward	114.055	259.133	0.0427459	0.0132019	1.31208	0.000133589
Acetylglycine	0.9968	MS2 forward	116.035	381.068	0.0156703	0.0263473	1.1309	0.0211613
Methylmalonic acid	0.7914	MS2 forward	117.018	78.201	1.24786	0.449152	1.33076	0.00613207
L-Threonine	0.9984	MS2 forward	118.05	344.836	0.117027	0.061343	1.12145	0.0242552
Monomethyl glutaric acid	0.9139	MS2 forward	127.039	220.369	0.0758669	0.0271523	1.29673	0.000681831
Maleic acid	0.6751	MS2 forward	132.029	296.388	0.0723002	0.0174947	1.32287	0.0268147
L-Malic acid	0.9034	MS2 forward	133.014	391.029	17.6239	7.4631	1.29657	0.000181602
2,3-Dihydroxy-3-methylbutyric acid	0.687	MS2 forward	133.05	343.678	0.051946	0.101534	1.18196	0.030633
Adenine	0.9487	MS2 forward	134.046	95.367	0.35871	0.186816	1.29089	0.000711998
3-Methylhistamine	0.6283	MS2 forward	125.092	33.973	0.0354551	0.0646211	1.12514	0.0210398
Imidazoleacetic acid	0.49945	MS2 reverse	127.05	185.191	0.00871299	0.0128305	1.14639	0.0114964
D-Threitol	0.6927	MS2 forward	143.034	296.705	0.428296	0.239492	1.06652	0.0186067
Pyruvaldehyde	0.3595	MS2 reverse	143.034	387.012	0.173979	0.0898459	1.00604	0.0293121
Adipic acid	0.3339	MS2 reverse	145.05	220.369	0.591856	0.178197	1.30104	0.00138033
Butyl lactate	0.32045	MS2 reverse	145.086	284.746	0.0384563	0.0845518	1.184	0.00900593
O-Acetyl-L-serine	0.8942	MS2 forward	146.045	290.229	0.462058	0.204196	1.34212	0.000208439
D-Arabinono-1,4-lactone	0.969	MS2 forward	147.029	79.496	1.38649	0.561337	1.32532	0.00039843
Propionic acid	0.4999	MS2 reverse	147.065	321.92	0.0120757	0.025184	1.20307	0.0449531
L-Threonate	0.42955	MS2 reverse	137.042	212.32	0.0600969	0.0320255	1.14645	0.0154351
Erythritol	0.394	MS2 reverse	145.046	356.199	0.879378	1.635	1.23852	0.000626448
3-Hydorxy-3-methylglutaric acid	0.9433	MS2 forward	161.044	360.474	0.698278	1.63241	1.31286	0.0114784
Phenylpyruvate	0.9962	MS2 forward	163.038	45.953	0.156147	0.505997	1.30857	0.000919265
4-Hydroxycinnamic acid	0.9998	MS2 forward	163.039	166.307	0.509368	0.168382	1.00732	0.00734233
DL-3-Phenyllactic acid	0.8796	MS2 forward	165.054	288.288	0.0137466	0.0283928	1.27378	0.0153786
Vanillic acid	0.8842	MS2 forward	167.034	320.536	0.00937428	0.0270139	1.16682	0.0159968
Acetyl-DL-Leucine	0.9994	MS2 forward	172.096	320.042	0.0256318	0.0483029	1.27719	0.0151751
L-Citrulline	0.9867	MS2 forward	174.086	380.033	0.0369188	0.0147578	1.16247	0.0198049
2-Isopropylmalic acid	0.9687	MS2 forward	175.059	328.708	0.363544	0.126351	1.08568	0.0398465
L-Gulonic gamma-lactone	0.9038	MS2 forward	177.039	139.481	0.360351	0.203814	1.26571	0.00244564
4-Methoxycinnamic acid	0.9286	MS2 forward	177.054	35.1555	0.092881	0.160703	1.02656	0.0454018
Succinic semialdehyde	0.35615	MS2 reverse	163.057	356.198	1.56959	2.58699	1.1913	0.00185637
2-Butoxyethanol	0.9106	MS2 forward	163.071	32.43	0.962823	0.480884	1.11536	0.00855629
D-Fructose	0.9814	MS2 forward	179.054	257.932	4.04408	1.12081	1.31689	0.000859077
D-Arabinono-1,4-lactone	0.4762	MS2 reverse	166.068	155.719	0.0215293	0.0988063	1.32205	1.36705e-06
D-Sorbitol	0.4631	MS2 reverse	181.068	290.978	0.250816	0.0719673	1.27178	0.0206378
Homogentisic acid	0.4718	MS2 reverse	169.045	143.909	0.00550597	0.0101116	1.15353	0.0106766
1-Methylxanthine	0.4631	MS2 reverse	187.023	42.835	0.0259976	0.12984	1.35462	0.00163869
alpha-N-Acetyl-L-glutamine	0.7671	MS2 forward	187.07	301.508	0.0230933	0.00852147	1.25766	0.00214332
3-Hydroxycapric acid	0.9995	MS2 forward	187.132	238.421	0.0151528	0.00626455	1.17762	0.00159525
Glycerol 3-phosphate	0.4882	MS2 reverse	173.017	335.965	0.0841881	0.0178826	1.30596	4.20811e-05
Mesaconic acid	0.4931	MS2 reverse	189.038	297.374	0.251362	0.0916667	1.28724	0.000933884
3-Indolepropionic acid	0.749	MS2 forward	189.075	322.133	0.0200971	0.0116832	1.04018	0.0263893
Hexanoylglycine	0.3585	MS2 reverse	174.108	287.495	0.208456	0.0836267	1.04047	0.0157533
D-Galactarate	0.7167	MS2 forward	191.018	192.126	0.545	0.204041	1.17548	0.00855547
Quinate	0.9878	MS2 forward	191.056	328.753	46.5598	17.9554	1.37053	1.1841e-05
L-Citrulline	0.9895	MS2 forward	176.099	379.14	0.548793	0.211086	1.19172	0.037059
Ferulic acid	0.9954	MS2 forward	193.049	309.427	0.154945	0.0806475	1.23329	0.00311469
Scytalone	0.9929	MS2 forward	193.048	155.128	0.254918	0.102345	1.0899	0.0045092
Hydroxyacetone	0.5	MS2 reverse	187.033	288.136	0.00684244	0.0130492	1.11018	0.0339506
trans-cinnamate	0.36095	MS2 reverse	207.064	288.37	0.00733008	0.0174604	1.30586	0.0147296
Gly-Ile	0.775	MS2 forward	189.119	251.681	0.0273525	0.0986235	1.33383	9.06493e-05
L-Pyroglutamic acid	0.9749	MS2 forward	190.067	375.28	0.0636527	0.0264225	1.26706	0.000298665
Indoxyl sulfate	0.411	MS2 reverse	213.006	26.771	0.0645409	0.198544	1.27786	0.0266976
Gentisic acid	0.46165	MS2 reverse	213.038	90.256	0.153914	0.0540574	1.3554	0.00335018
Quinate	0.9397	MS2 forward	193.067	328.553	0.220937	0.0872801	1.34609	0.000928635
3-Hydroxy-4-methoxycinnamic acid	0.7549	MS2 forward	195.061	127.913	0.164278	0.0803425	1.05363	0.0118192
2-Phenylacetamide	0.725	MS2 forward	196.093	44.352	0.0225868	0.0457676	1.22299	0.0303705
D-Mannose	0.9535	MS2 forward	198.093	296.726	0.539116	0.177247	1.33625	5.3345e-05
L-Fucose-1-phosphate	0.36985	MS2 reverse	225.014	294.724	0.0170844	0.00763972	1.29928	0.00110879
Leu-Ala	0.8901	MS2 forward	203.135	43.6605	0.0230715	0.193441	1.31431	0.015985
3-(3-Indolyl)-2-oxopropanoic acid	0.9972	MS2 forward	204.062	43.089	0.038924	0.0216381	1.22187	0.00646135
Myristoleic acid	0.49995	MS2 reverse	225.183	45.141	0.185655	0.472752	1.13064	0.0324644
Dimethylallyl pyrophosphate	0.983	MS2 forward	226.993	403.436	0.0766705	0.0307013	1.36586	7.01279e-06
2'-Deoxyuridine	0.39495	MS2 reverse	227.064	115.021	0.0293065	0.0160642	1.09321	0.0342886
gamma-Aminobutryic acid	0.4256	MS2 reverse	207.135	136.587	0.270962	1.89665	1.34782	0.00148641
Dihydroxyacetone phosphate	0.9394	MS2 forward	229.009	432.462	0.0601861	0.031689	1.27936	0.000731937
L-NG-Monomethylarginine	0.4745	MS2 reverse	211.115	135.789	0.00638442	0.00990067	1.19188	0.00456921
Perseitol	0.7275	MS2 forward	233.063	67.65	0.138316	0.042125	1.3479	5.58143e-05
2-Dehydro-3-deoxy-D-gluconate	0.9455	MS2 forward	237.058	355.906	0.41709	0.559732	1.00323	0.0451237
Glucosamine	0.32575	MS2 reverse	238.098	221.943	0.0575378	0.101569	1.2716	0.00285794
Val-Val	0.9944	MS2 forward	217.151	208.182	0.0152525	0.0456153	1.26636	0.00244447
Pentadecanoic Acid	0.9992	MS2 forward	241.214	44.142	1.431	3.11307	1.22188	0.00414186
5-L-Glutamyl-L-alanine	0.9793	MS2 forward	219.094	404.742	0.0242988	0.0406437	1.18992	0.00806178
Leu-Ser	0.9666	MS2 forward	219.13	257.457	0.0294171	0.086545	1.28316	0.00090859
Pantothenate	0.9354	MS2 forward	220.114	264.298	0.143014	0.275801	1.25176	0.0141608
N-Acetyl-D-glucosamine	0.9647	MS2 forward	222.094	251.886	0.0740147	0.181309	1.33188	0.000132902
L-Iditol	0.3399	MS2 reverse	224.109	256.693	0.0300504	0.0167271	1.27182	0.000683291
D-Fructose-6-phosphate	0.49075	MS2 reverse	225.012	461.907	0.0432777	0.0278238	1.16771	0.00636263
Gamma-Glutamylcysteine	0.7694	MS2 forward	249.058	387.671	0.062253	0.0311675	1.13874	0.0111259
Isovaleric acid	0.374	MS2 reverse	227.124	146.002	0.0125058	0.0345412	1.34856	9.99595e-07
Ile-Pro	0.7551	MS2 forward	229.151	235.218	0.0198162	0.051929	1.28769	0.000785658
cis-9-Palmitoleic acid	0.9978	MS2 forward	253.214	43.891	2.08531	4.73911	1.18618	0.0113979
Guanabenz	0.34985	MS2 reverse	231.022	328.316	0.0837082	0.0241184	1.33893	0.00335092
DL-a-Hydroxybutyric acid	0.45745	MS2 reverse	231.083	288.396	0.044322	0.13054	1.25193	0.0199587
5'-O-methylthymidine	0.3252	MS2 reverse	255.094	181.494	0.00339455	0.00928834	1.04028	0.024976
Val-Leu	0.9928	MS2 forward	231.167	192.426	0.0860854	0.308567	1.31729	0.000431943
DL-Vanillylmandelic acid	0.4988	MS2 reverse	257.065	338.512	0.278322	0.15026	1.23985	0.0030267
Ile-Thr	0.9954	MS2 forward	233.146	230.744	0.0365638	0.137943	1.31693	0.00597574
D-Glucosamine 1-phosphate (Glucosamine-1P)	0.9898	MS2 forward	258.035	404.818	0.0364918	0.012676	1.27984	0.0017048
His-Pro	0.9628	MS2 forward	235.115	139.546	0.0177484	0.131704	1.24745	0.0439562
Phenethyl Caffeiate	0.3168	MS2 reverse	265.089	306.812	0.0112284	0.0265475	1.28475	0.00071741
Sedoheptulose	0.742	MS2 forward	269.084	297.192	0.0322039	0.0108797	1.29412	0.00184038
Jasmonic acid	0.9038	MS2 forward	269.136	280.268	0.00693508	0.0139534	1.35799	5.44253e-05
Heptadecanoic acid	0.9601	MS2 forward	269.245	42.805	0.986986	2.22922	1.33637	0.00642807
Flutamide	0.43685	MS2 reverse	275.058	267.771	0.0289404	0.0368901	1.02073	0.0313192
Lys-Thr	0.9958	MS2 forward	248.161	134.07	0.00541659	0.0200147	1.13977	0.00952081
Val-Met	0.7663	MS2 forward	249.123	197.065	0.0161969	0.0803062	1.31359	0.00026138
2-C-Methyl-D-erythritol 2,4-cyclodiphosphate	0.7948	MS2 forward	276.984	366.496	0.00734823	0.004072	1.16467	0.0109467
Adenosine	0.9996	MS2 forward	250.09	98.217	1.20323	0.414865	1.26846	0.000954262
L-Abrine	0.46775	MS2 reverse	277.125	177.131	0.0107773	0.0356056	1.35149	0.000114484
epsilon-Captrolactone	0.44385	MS2 reverse	251.124	201.436	0.00550289	0.0111813	1.29506	0.000370041
D-Ribulose 5-phosphate	0.36495	MS2 reverse	253.004	328.2	0.109515	0.0401592	1.33973	0.00226915
Linoleic acid	0.9999	MS2 forward	279.229	43.3915	15.4897	30.8588	1.22692	0.00886254
Leu-Gln	0.6898	MS2 forward	260.157	274.549	0.0208823	0.070098	1.32462	6.21434e-05
all cis-(6,9,12)-Linolenic acid	0.7207	MS2 forward	261.218	33.291	0.16229	0.368516	1.28525	0.00143259
L-Asparagine	0.4914	MS2 reverse	265.118	289.082	0.0112417	0.0196873	1.09326	0.0146519
Diethylcarbamazine	0.4896	MS2 reverse	266.12	400.539	0.4348	0.225499	1.18376	0.00936786
Phe-Thr	0.9885	MS2 forward	267.131	205.603	0.0119422	0.0305665	1.2298	0.00197284
Sepiapterin	0.7778	MS2 forward	296.096	193.121	0.00850863	0.00435499	1.12008	0.0270333
Inosine	0.9989	MS2 forward	269.085	212.322	0.0319732	0.0150991	1.13542	0.0252602
His-Ile	0.9701	MS2 forward	269.157	285.141	0.0343761	0.0831691	1.26813	0.00254317
D-Ribose	0.49675	MS2 reverse	299.094	297.039	0.110355	0.0259853	1.33135	1.76931e-05
3-Hydroxyisovaleric acid	0.6547	MS2 forward	275.088	136.516	0.014533	0.0707287	1.34576	0.00279075
Ellipticine	0.49995	MS2 reverse	305.135	112.979	0.0144272	0.0360565	1.22257	0.0091172
gamma-L-Glutamyl-L-glutamic acid	0.96	MS2 forward	277.1	446.38	0.0384605	0.0673747	1.15722	0.019262
Stearidonic Acid	0.7229	MS2 forward	277.213	46.3155	0.170276	0.540089	1.13077	0.00305335
Eicosadienoic Acid	0.8711	MS2 forward	307.259	41.5485	0.248701	0.762238	1.20653	0.00705866
Arachidic acid	0.9999	MS2 forward	311.29	41.533	0.905083	3.91884	1.35974	2.94568e-05
Phenylethylamine	0.4359	MS2 reverse	281.135	35.863	0.00869341	0.0191337	1.11714	0.0295948
Abscisic Acid (cis,trans)	0.9701	MS2 forward	282.167	108.581	0.128684	0.285698	1.08521	0.0405732
N-.alpha.-Acetyl-L-arginine	0.32495	MS2 reverse	283.078	134.701	0.0168523	0.0296572	1.05189	0.0241099
Guanosine	1	MS2 forward	284.094	349.992	0.0177463	0.0584771	1.24746	0.0317015
Xanthosine	0.8895	MS2 forward	285.08	300.375	0.00544685	0.014825	1.28433	0.00139013
Kaempferol	0.9627	MS2 forward	287.053	45.011	5.90382	12.3982	1.10287	0.0474785
Alpha-N-Phenylacetyl-L-glutamine	0.4251	MS2 reverse	287.1	301.065	0.0192887	0.14723	1.32896	0.011247
N-Acetylneuraminic acid	0.32605	MS2 reverse	325.124	96.125	0.0344217	0.0186945	1.08201	0.0422345
Heneicosanoic acid	0.9993	MS2 forward	325.306	40.6445	0.031994	0.501847	1.35358	4.34379e-08
Leu-Tyr	0.8366	MS2 forward	295.162	198.839	0.0260315	0.0892407	1.30481	0.0105931
16-Hydroxypalmitic acid	0.34055	MS2 reverse	295.223	47.584	0.0713755	0.55891	1.27875	0.000386463
Amitriptyline	0.3075	MS2 reverse	295.223	76.675	0.0356192	0.286658	1.33681	0.00917804
Tropic acid	0.4963	MS2 reverse	331.117	211.905	0.0114106	0.0206577	1.18276	0.0403221
beta-Estradiol	0.5	MS2 reverse	331.186	33.469	0.0506126	0.0274786	1.23002	0.0038535
S-Methyl-5'-thioadenosine	0.9993	MS2 forward	298.095	95.129	2.53687	1.12188	1.232	0.00138462
Nicotinamide ribotide	0.411	MS2 reverse	333.054	423.6	1.18341	0.22931	1.3554	7.33515e-05
5-Methyl-2-thiouridine	0.4353	MS2 reverse	333.075	380.054	0.00859783	0.0174517	1.27784	0.0200403
Erucic acid	1	MS2 forward	337.305	39.76	0.219473	0.410639	1.17413	0.0131566
Thymidine	0.4955	MS2 reverse	303.114	281.565	0.0121279	0.0209798	1.18062	0.00934646
Val-Trp	0.9146	MS2 forward	304.162	189.704	0.0050414	0.0295915	1.32506	9.16745e-07
Behenic acid	0.9993	MS2 forward	339.321	40.29	0.870769	1.63853	1.27769	0.0028029
alpha-D-Glucose 1-phosphate	0.36815	MS2 reverse	304.997	444.709	0.0366776	0.0199897	1.01754	0.0364505
Cytidine 5'-monophosphate	0.9977	MS2 forward	306.046	310.622	0.0422936	0.133154	1.26631	0.0403636
(+)-alpha-Pinene	0.3103	MS2 reverse	311.219	153.083	0.0292643	0.152558	1.10953	0.00197188
Phe-Phe	0.9699	MS2 forward	313.151	147.381	0.0203652	0.0781019	1.34905	0.000575777
(S)-2-Hydroxyglutarate	0.3743	MS2 reverse	314.105	340.176	0.0234234	0.00917299	1.26343	0.00286589
L-Ascorbic acid	0.3207	MS2 reverse	351.066	118.724	0.118347	0.265536	1.35086	0.00397538
Wedelolactone	0.8117	MS2 forward	315.047	36.297	0.0996608	0.402422	1.26038	0.0239908
(+)-Methamphetamine	0.47675	MS2 reverse	316.282	145.392	0.323984	0.800754	1.30507	0.000299933
Tricosanoic acid	0.865	MS2 forward	353.336	39.644	0.0620852	0.311135	1.36445	4.28244e-06
Glu-Lys	0.657	MS2 forward	317.179	385.358	0.00620397	0.0126852	1.33995	0.00108562
Leu-Trp	0.8959	MS2 forward	318.178	176.441	0.0084874	0.0457702	1.33011	0.00425899
L-Iditol	0.8418	MS2 forward	363.16	202.715	0.00551082	0.11292	1.38026	0.00160047
Linoleoyl ethanolamide	0.9484	MS2 forward	324.287	34.961	0.0252698	0.06307	1.27046	0.000991083
2-Hydroxyadenine	0.48365	MS2 reverse	325.089	338.058	0.607127	0.32152	1.34649	6.7186e-06
Nervonic acid	1	MS2 forward	365.336	38.981	0.0445679	0.0928777	1.33562	0.000302425
Dopamine	0.47885	MS2 reverse	329.146	182.63	0.00502978	0.024971	1.29235	2.20257e-05
Tolbutamide	0.4113	MS2 reverse	331.136	202.639	0.00473705	0.126271	1.35998	0.00134045
2'-Deoxyinosine 5'-monophosphate	0.4878	MS2 reverse	333.057	48.296	0.00956531	0.298938	1.32414	0.0241346
Cyclopentolate	0.48505	MS2 reverse	333.21	391.012	0.00642573	0.0106828	1.06562	0.0203351
4,6-Dioxoheptanoic acid	0.402	MS2 reverse	334.147	198.584	0.00572047	0.0181224	1.23664	0.0473345
Primaquine	0.40805	MS2 reverse	336.095	381.906	0.10609	0.216307	1.23294	0.00409296
Quinic acid	0.625	MS2 forward	383.113	328.697	2.77672	0.360254	1.37384	0.00292807
2-keto-D-Gluconic acid	0.46625	MS2 reverse	387.083	343.632	0.0154409	0.00911483	1.10858	0.0293411
3'-O-Methylinosine	0.3599	MS2 reverse	343.127	48.987	0.0199039	0.00967729	1.01738	0.0382826
5(S),14(R)-Lipoxin B4	0.37355	MS2 reverse	389.174	144.265	0.00763057	0.0301803	1.31569	0.000976587
Hexacosanoic acid	0.9994	MS2 forward	395.382	38.852	0.17258	0.0739075	1.30826	0.0150271
Hydroxyflutamide	0.3822	MS2 reverse	353.099	33.828	0.00539772	0.410386	1.27458	0.0488029
Jasmine lactone	0.41935	MS2 reverse	354.269	110.671	0.0272554	0.0614552	1.31025	0.000117534
Heptanoic acid, ethyl ester	0.343	MS2 reverse	355.224	25.248	0.0133279	0.0321567	1.11564	0.0224366
Cellobiose	0.9785	MS2 forward	360.149	387.299	64.7712	34.7327	1.16909	0.0104925
Galactinol	0.8164	MS2 forward	360.148	425.799	1.05429	0.545969	1.02983	0.0330973
4-Oxoretinol	0.3068	MS2 reverse	364.222	70.327	0.00409192	0.228891	1.3611	1.88949e-06
Rosmarinic Acid	0.32035	MS2 reverse	419.102	350.705	0.426886	0.144272	1.27724	0.0209972
Linustatin	0.4166	MS2 reverse	425.171	142.719	0.0368455	0.106022	1.3408	3.64393e-05
Benzylbutylphthalate	0.46695	MS2 reverse	379.097	216.429	0.012177	0.0505583	1.28442	0.00443175
Phloridzin	0.6801	MS2 forward	435.12	137.257	0.046345	0.0839347	1.27066	0.0175642
Coniferol	0.3434	MS2 reverse	383.146	54.668	0.0168539	0.183321	1.35536	0.00277936
Cortisol 21-acetate	0.49655	MS2 reverse	441.169	280.268	0.81418	1.6137	1.27264	0.00195637
Theanine	0.44385	MS2 reverse	387.174	251.096	0.00406065	0.0102174	1.2472	0.0315081
Fludrocortisone acetate	0.49545	MS2 reverse	443.184	317.516	0.121293	0.2828	1.28462	0.0144086
CDP-ethanolamine	0.3177	MS2 reverse	445.045	433.621	0.00820407	0.00423329	1.02783	0.033972
Estrone-3-glucuronide	0.3306	MS2 reverse	445.19	317.328	0.00337871	0.0120265	1.22232	0.00092914
Betulinic Acid	0.9993	MS2 forward	455.343	78.818	0.222555	0.0626589	1.18919	0.0493371
Uridine 5'-diphosphate (UDP)	0.9991	MS2 forward	405.007	430.694	0.231227	0.131015	1.24768	0.0027865
Dioctyl phthalate	0.9136	MS2 forward	408.319	149.852	0.00116192	0.0045258	1.17922	0.0335708
Tamsulosin	0.38955	MS2 reverse	467.18	136.756	0.00706924	0.0347874	1.36279	1.88449e-05
Lithocholic acid	0.5	MS2 reverse	415.264	48.271	0.00683293	0.0123829	1.1766	0.00364855
Raffinose	0.7459	MS2 forward	485.142	455.413	0.041327	0.123743	1.30659	0.0176839
Zingerone	0.49095	MS2 reverse	427.154	131.554	0.00429324	0.0300953	1.32391	1.21537e-05
alpha-Tocopherol (Vitamin E)	0.8824	MS2 forward	430.375	32.784	0.451794	0.812797	1.145	0.0457683
3,4-Dimethoxycinnamic acid	0.3255	MS2 reverse	434.184	418.996	0.0181197	0.0315867	1.2983	0.000548837
Nomilin	0.6659	MS2 forward	495.213	172.353	0.000643514	0.0239003	1.2372	0.00375321
1-Oleoyl-sn-glycerol 3-phosphate	0.4932	MS2 reverse	495.281	37.739	0.00122789	0.00631714	1.2631	0.0241349
Naringenin-7-O-Glucoside	0.9946	MS2 forward	435.125	104.363	0.026896	0.00539158	1.32337	2.21083e-05
L-Palmitoylcarnitine	0.35055	MS2 reverse	444.308	101.653	0.00273892	0.00503395	1.32876	3.39813e-05
1,3-Dicaffeoylquinic acid	0.7531	MS2 forward	515.132	338.407	32.9623	15.0649	1.35802	0.00184317
Glutethimide	0.40595	MS2 reverse	452.246	161.968	0.0182409	0.0645214	1.30973	0.000755789
1-Myristoyl-sn-glycero-3-phosphocholine	0.9589	MS2 forward	468.306	189.806	0.111685	0.0371029	1.34864	1.04912e-05
Manumycin A	0.4537	MS2 reverse	549.273	95.6995	0.244887	0.479613	1.22386	0.00378996
1-Stearoyl-2-hydroxy-sn-glycero-3-phosphoethanolamine	0.793	MS2 forward	482.322	188.423	0.0535188	0.100358	1.24621	0.00066301
Val-Asn	0.35095	MS2 reverse	485.238	220.655	0.168486	0.665253	1.31164	0.0102013
Maltotriose	0.9229	MS2 forward	563.172	441.548	0.0255879	0.0529783	1.17033	0.00972047
Uridine diphosphate glucose(UDP-D-Glucose)	0.9548	MS2 forward	565.039	431.089	0.866121	0.404875	1.30238	0.000303641
Apigenin 7-glucoside	0.5	MS2 reverse	493.129	172.54	0.00581741	0.153238	1.34683	0.00989766
Garcinol	0.48795	MS2 reverse	601.34	44.1265	0.379175	0.0892781	1.36429	4.05106e-07
Gossypol	0.4943	MS2 reverse	519.198	81.9935	0.0693188	0.873	1.3547	0.00504467
Neohesperidin	0.49295	MS2 reverse	609.183	54.349	0.0370549	0.367429	1.36214	0.0111977
Maltotriose	0.9934	MS2 forward	522.202	442.31	0.166243	0.481247	1.25538	0.00357414
1-Stearoyl-sn-glycerol 3-phosphocholine	0.8532	MS2 forward	523.354	176.999	0.341347	0.0684719	1.32539	0.00801491
1-Palmitoyllysophosphatidylcholine	0.419	MS2 reverse	538.385	182.075	0.00525369	0.0207978	1.33595	0.00630423
Gemcitabine	0.8343	MS2 forward	549.132	386.649	0.00173677	0.0051591	1.019	0.0489239
Raffinose	0.9336	MS2 forward	549.139	454.81	0.0160313	0.0294372	1.1758	0.0354464
Acetomenaphthone	0.49275	MS2 reverse	555.146	64.4715	1.13627	0.186196	1.32674	0.0126563
Artemisinin	0.3129	MS2 reverse	300.178	207.977	0.185112	0.592912	1.18465	0.0101172
Arbutin	0.32215	MS2 reverse	562.213	319.555	0.619572	0.29638	1.32148	0.000380282
Stachyose	0.4926	MS2 reverse	665.211	51.106	0.0169889	0.23232	1.32929	0.0291822
1-Oleoyl-sn-glycero-3-phosphocholine	0.8489	MS2 forward	566.308	193.545	0.0133464	0.0266073	1.12558	0.00572037
1-Palmitoyl-2-linoleoyl-sn-glycero-3-phosphate	0.9472	MS2 forward	671.452	186.534	10.6393	4.75136	1.29835	0.000284575
UDP-N-acetylmuraminate	0.4715	MS2 reverse	678.095	115.395	0.0561975	0.17832	1.29315	0.00109579
Biliverdin	0.8139	MS2 forward	583.254	231.53	0.00768558	0.0256051	1.30928	0.00042095
UDP-D-Galactose	0.9942	MS2 forward	584.088	430.694	0.195497	0.0921122	1.23421	0.00313544
Niflumic Acid	0.4994	MS2 reverse	587.115	136.491	0.0281331	0.0582214	1.28625	0.00101939
Promethazine	0.765	MS2 forward	302.168	259.457	0.00538061	0.0158112	1.18262	0.0130031
Kaempferol 3-O-rutinoside	0.9858	MS2 forward	595.168	234.778	1.65673	3.93339	1.31189	0.000384389
Fisetinidol	0.49625	MS2 reverse	292.118	391.474	0.047541	0.156371	1.16857	0.116136
Lycorine	0.3623	MS2 reverse	597.221	53.993	0.0162288	0.0919635	1.3385	0.00609147
Uridine 5'-diphosphoglucuronic acid (UDP-D-glucuronate)	0.9924	MS2 forward	598.067	464.505	0.00551767	0.00377593	1.07034	0.0317584
UDP-N-acetylglucosamine	0.996	MS2 forward	608.088	418.573	0.0491296	0.0822319	1.12612	0.0162814
Bilirubin	0.5	MS2 reverse	645.292	90.2305	0.0304736	0.552502	1.31766	0.00429741
Maltotetraose	0.8329	MS2 forward	649.217	386.681	0.0542461	0.0242404	1.10486	0.0160184
Stachyose	0.9788	MS2 forward	667.23	386.715	0.113212	0.049894	1.19035	0.00334748
D-Lactose	0.3142	MS2 reverse	685.24	387.262	0.454934	0.242325	1.13595	0.00463488
Glycyrrhizic Acid	0.4999	MS2 reverse	843.395	82.389	0.0297892	0.00648151	1.34825	0.00826226
S-Lactoylglutathione	0.3929	MS2 reverse	759.21	221.251	0.347108	0.103766	1.06871	0.0180079
Decanoyl-CoA	0.49965	MS2 reverse	920.227	282.764	0.0510581	0.0244441	1.12193	0.0271036
Sphingomyelin	0.49995	MS2 reverse	775.57	133.708	0.0382717	0.0134366	1.35123	1.31074e-07
Thioetheramide-PC	0.9603	MS2 forward	780.559	120.921	15.5022	1.42524	1.35337	0.00299472
1,2-dioleoyl-sn-glycero-3-phosphatidylcholine	0.9946	MS2 forward	808.587	137.973	0.12521	0.0275735	1.32614	5.95976e-05
1-Stearoyl-2-oleoyl-sn-glycerol 3-phosphocholine (SOPC)	0.9924	MS2 forward	810.603	117.013	0.521233	0.125351	1.31516	9.33433e-06
Maltopentaose	0.8562	MS2 forward	829.285	496.385	0.00403912	0.0138058	1.32683	0.00361109
Heptadecanoyl CoA	0.4998	MS2 reverse	1018.37	96.3585	0.00282421	0.0313766	1.36881	0.00728539
