# Supplementary material for: Metabolomics Analysis Provides New Insights Into the Molecular Mechanisms of Parasitic Plant Dodder Elongation in vitro
Source: Front Plant Sci. 2022 Jun 20;13:921245. doi: 10.3389/fpls.2022.921245 (PMC9251578; doi:10.3389/fpls.2022.921245)
Supplement: Supplementary Figure 1 — PCA plot showing the metabolomic trajectory of the detached dodder shoots growth on days 0, 1, 2, and 4 (B: basal stems; T: shoot tips). QC, quality control samples. [file Data_Sheet_1.zip › Supplementary Material Presentation - Copy/Supplementary Table S3.xlsx]

## Sheet: 0 d vs 1 d
Supplementary Table 3. Metabolites identified by LC-ESI-MS/MS in the shoot tips during the in vitro dodder shoots growth at 0 d, 1 d, 2 d and 4 d.
name	MS2 score	type	mz	rt	0 d-T	1 d-T	VIP	P-VALUE
Phenol	0.9909	MS2 forward	93.0344	344.567	0.0813631	0.059087	1.15198	0.0369636
Nicotinamide	0.4082	MS2 reverse	103.028	102.507	0.0418737	0.10042	1.46274	0.00258154
Cytosine	0.8472	MS2 forward	110.035	310.756	0.00454689	0.0115808	1.30046	0.0138337
Uracil	0.9995	MS2 forward	111.019	159.473	0.421701	0.234571	1.38364	0.00483581
Creatinine	0.8914	MS2 forward	113.06	77.593	0.992008	0.500468	1.36182	0.036551
Acetylglycine	0.9968	MS2 forward	116.035	381.068	0.0736583	0.0408304	1.49866	0.000218101
L-Valine	0.9654	MS2 forward	116.071	291.365	1.23239	2.13443	1.53001	0.012666
Succinate	0.9633	MS2 forward	117.019	374.579	1.11264	0.813825	1.45387	0.00106624
Methylmalonic acid	0.7914	MS2 forward	117.018	78.201	1.61302	0.992686	1.39997	0.00715691
Monomethyl glutaric acid	0.9139	MS2 forward	127.039	220.369	0.234874	0.19033	1.26639	0.0175278
ketoisocaproic acid	0.7365	MS2 forward	129.055	47.062	2.02974	3.97765	1.32887	0.0147732
Dihydroxyfumarate	0.4754	MS2 reverse	129.055	147.523	0.0588973	0.0911588	1.26839	0.0196521
L-Leucine	0.9819	MS2 forward	130.087	255.201	1.78562	5.66596	1.25217	0.0335074
L-Isoleucine	0.9969	MS2 forward	130.087	267.298	1.36107	2.65616	1.55723	0.000157461
Maleic acid	0.6751	MS2 forward	132.029	296.388	0.0566386	0.0421963	1.45437	0.0237026
L-Malic acid	0.9034	MS2 forward	133.014	391.029	12.8301	9.06151	1.43281	0.00508331
Glutaraldehyde	0.47955	MS2 reverse	123.041	287.575	0.711714	1.08611	1.16022	0.0443529
L-Threonate	0.9765	MS2 forward	135.029	320.682	1.00689	0.526274	1.20672	0.0394156
Salicylic acid	0.9478	MS2 forward	137.023	328.333	0.0807274	0.0401272	1.32339	0.0134998
Adipic acid	0.3339	MS2 reverse	145.05	220.369	2.27772	1.8406	1.2397	0.0270175
(S)-2-Hydroxyglutarate	0.7635	MS2 forward	147.029	380.494	0.330176	0.145146	1.39206	0.0322914
p-Hydroxycinnamaldehyde	0.3803	MS2 reverse	147.044	248.952	0.242375	0.55604	1.46979	0.000328394
Orotate	0.6923	MS2 forward	155.008	222.656	0.247269	0.0301922	1.3223	0.0143984
Allantoin	0.9937	MS2 forward	157.035	179.985	0.0299795	0.112769	1.39988	0.00552093
Alloxan	0.49425	MS2 reverse	158.019	346.836	0.00502508	0.0136234	1.1942	0.00458439
Erythritol	0.394	MS2 reverse	145.046	356.199	0.979212	1.66678	1.48129	0.00314337
4-Hydroxycinnamic acid	0.9998	MS2 forward	163.039	166.307	0.201923	0.0928353	1.32687	0.0100002
Ethylmalonic acid	0.377	MS2 reverse	150.073	229.483	1.35871	0.831087	1.29102	0.0246454
Pyridoxal (Vitamin B6)	0.9831	MS2 forward	166.049	100.708	0.406552	0.308023	1.46222	0.0129595
cis-4-Hydroxy-D-proline	0.7001	MS2 forward	154.046	376.307	0.0517049	0.0373969	1.38115	0.0122605
Caproic acid	0.31905	MS2 reverse	158.114	256.57	3.04243	1.02267	1.42229	0.00559395
Shikimate	0.9724	MS2 forward	173.044	344.567	0.533156	0.367004	1.52743	0.000330539
Maleamic acid	0.4791	MS2 reverse	174.039	380.519	0.148338	0.0576997	1.29776	0.0387845
Caffeic Acid	0.7962	MS2 forward	163.035	338.29	0.232378	0.150481	1.48294	0.00114656
4-Methoxycinnamic acid	0.9286	MS2 forward	177.054	35.1555	0.207319	0.136597	1.31751	0.0186205
Succinic semialdehyde	0.35615	MS2 reverse	163.057	356.198	1.76892	3.03561	1.13294	0.0397426
D-Fructose	0.9814	MS2 forward	179.054	257.932	1.89211	3.90198	1.32723	0.00484958
trans-2-Hydroxycinnamic acid	0.6164	MS2 forward	165.051	289.047	0.647433	1.10909	1.51905	0.00202834
DL-Methionine sulfoxide	0.9651	MS2 forward	166.054	289.389	0.0626114	0.110754	1.28703	0.0180972
D-Sorbitol	0.4631	MS2 reverse	181.068	290.978	0.0820938	0.131774	1.28793	0.0272723
D-Xylose	0.5	MS2 reverse	168.088	248.703	0.0240914	0.0500164	1.14851	0.0474604
N-Methylanthranilic Acid	0.36495	MS2 reverse	169.093	124.877	0.278301	0.0595693	1.56715	0.000114679
Pyridoxine	0.9831	MS2 forward	170.077	110.865	0.184108	0.449021	1.41675	0.00368325
alpha-N-Acetyl-L-glutamine	0.7671	MS2 forward	187.07	301.508	0.0144195	0.0246285	1.36663	0.00746774
N6-Acetyl-L-lysine	0.8959	MS2 forward	187.106	339.701	0.0258348	0.047829	1.58997	0.0015059
3-Hydroxycapric acid	0.9995	MS2 forward	187.132	238.421	0.0392976	0.00555975	1.5375	0.00290741
Glycerol 3-phosphate	0.4882	MS2 reverse	173.017	335.965	0.067247	0.0308525	1.3335	0.00881209
Mesaconic acid	0.4931	MS2 reverse	189.038	297.374	0.0820617	0.0476389	1.48706	0.00250642
3-Indolepropionic acid	0.749	MS2 forward	189.075	322.133	0.0708887	0.0556911	1.16835	0.0410766
Hexanoylglycine	0.3585	MS2 reverse	174.108	287.495	0.185664	0.114038	1.28494	0.00934362
D-Galactarate	0.7167	MS2 forward	191.018	192.126	2.17651	0.926308	1.48422	0.0147364
N-Carboxyethyl-.gamma.-aminobutyric acid	0.7476	MS2 forward	176.087	69.151	0.556287	0.14015	1.29217	0.0127879
Ferulic acid	0.9954	MS2 forward	193.049	309.427	0.156984	0.0909112	1.49667	0.000485452
2'-Deoxy-D-ribose	0.638	MS2 forward	193.07	299.299	2.23886	0.891954	1.54977	3.15186e-05
Galactonic acid	0.9866	MS2 forward	195.049	383.254	0.4064	0.361639	1.32214	0.00899017
Methoxyacetic acid	1	MS2 forward	181.067	356.199	0.0617456	0.0952577	1.52325	3.94272e-05
L-Tyrosine	0.9561	MS2 forward	182.078	290.598	0.629355	1.21371	1.18868	0.0409497
Phosphorylcholine	0.9932	MS2 forward	184.071	480.728	9.96488	18.2118	1.57628	0.000251838
DL-Indole-3-lactic acid	0.743	MS2 forward	188.067	248.882	2.81419	4.17005	1.14781	0.0494363
N-Acetyl-D-phenylalanine	0.8745	MS2 forward	206.08	307.333	0.208051	0.140089	1.37546	0.00431142
alpha-Guanidinoglutaric Acid	0.3371	MS2 reverse	189.07	248.825	0.311478	0.467837	1.17436	0.0404531
Vigabatrin	0.32545	MS2 reverse	190.103	250.462	0.0409867	0.0917532	1.31922	0.00209474
n-Propyl cinnamate	0.41325	MS2 reverse	191.103	178.936	0.0818863	0.0387493	1.13969	0.0409636
Gentisic acid	0.46165	MS2 reverse	213.038	90.256	0.347886	0.111605	1.38929	0.00744019
Tridecanoic acid (Tridecylic acid)	0.7594	MS2 forward	213.183	45.365	0.0702023	0.0363215	1.32091	0.0115433
Quinate	0.9397	MS2 forward	193.067	328.553	0.163227	0.0957242	1.48171	0.00145857
Jasmonic acid	0.30345	MS2 reverse	193.119	182.677	0.078361	0.0269152	1.27633	0.0280697
4-Hydroxybutanoic acid lactone	0.6063	MS2 forward	195.062	309.484	0.115633	0.0866805	1.41091	0.0071449
3-Hydroxy-4-methoxycinnamic acid	0.7549	MS2 forward	195.061	127.913	0.187258	0.0705363	1.5463	4.83569e-05
Pantothenate	0.8576	MS2 forward	218.101	264.556	2.3104	3.17049	1.08969	0.0131492
D-Mannose	0.9535	MS2 forward	198.093	296.726	0.195304	0.414428	1.44197	0.00293345
N-Acetylmannosamine	0.6299	MS2 forward	221.09	224.303	0.0139291	0.00644237	1.42368	0.00410109
Pimelic acid	0.465	MS2 reverse	202.104	193.644	0.0217965	0.0463231	1.20299	0.0391714
L-Tryptophan	0.9572	MS2 forward	205.093	248.712	0.835594	1.49684	1.16139	0.0349616
2'-Deoxyuridine	0.39495	MS2 reverse	227.064	115.021	0.087451	0.0324712	1.43895	0.016797
Pantothenol	0.9231	MS2 forward	206.135	73.864	0.327539	0.218066	1.47995	0.000413621
gamma-Aminobutryic acid	0.4256	MS2 reverse	207.135	136.587	0.473247	1.34952	1.541	0.0122433
Hippuric acid, methyl ester	0.48305	MS2 reverse	211.104	45.012	0.326638	0.0800302	1.15618	0.0412864
D-Pinitol	0.9815	MS2 forward	212.109	298.877	0.0743951	0.0314821	1.60087	1.41343e-05
Phosphoglycolic acid	0.4058	MS2 reverse	217.065	298.939	0.233504	0.094574	1.28608	0.0140252
alpha-D-Galactose 1-phosphate	0.9827	MS2 forward	241.008	388.134	0.211335	0.178211	1.36409	0.0060769
Acetylcholine	0.8894	MS2 forward	222.025	480.997	0.029088	0.0518467	1.50617	0.0140892
Myristoleic acid	0.34475	MS2 reverse	227.197	58.1595	0.322221	0.11144	1.18669	0.0288513
4-(4-Chlorophenyl)-4-hydroxypiperidine	0.34725	MS2 reverse	229.115	298.451	0.19584	0.35285	1.25586	0.0317188
Guanabenz	0.34985	MS2 reverse	231.022	328.316	0.0484273	0.0250505	1.31136	0.0286698
DL-Vanillylmandelic acid	0.4988	MS2 reverse	257.065	338.512	0.208142	0.11265	1.45612	0.00109776
Ribothymidine	0.4733	MS2 reverse	257.074	89.08	0.0469882	0.0898134	1.55684	0.000195573
Lumichrome	0.3987	MS2 reverse	258.095	120.971	0.0518685	0.0107433	1.33938	0.0109006
4-Hydroxybenzaldehyde	0.3553	MS2 reverse	236.912	314.037	0.031618	0.0225669	1.26781	0.020327
Phe-Ala	0.993	MS2 forward	237.12	200.784	0.0198511	0.0333389	1.56866	0.000108582
Cytidine	0.9999	MS2 forward	244.089	234.194	0.51695	0.295461	1.55086	0.000435946
Heptadecanoic acid	0.9601	MS2 forward	269.245	42.805	0.659206	1.0018	1.42303	0.00304859
Indole-3-pyruvic acid	0.3755	MS2 reverse	245.092	234.182	0.0575875	0.032502	1.43822	0.000765868
Leu-Leu	0.9989	MS2 forward	245.183	178.932	0.114644	0.247991	1.50444	0.000586853
Pro-Met	0.9575	MS2 forward	246.105	352.822	0.0740367	0.0437777	1.30588	0.0150429
2-Methylbutyroylcarnitine	0.9949	MS2 forward	246.166	230.039	0.00513935	0.00963814	1.24374	0.032182
1-Deoxy-D-xylulose 5-phosphate	0.6365	MS2 forward	273.034	395.655	0.201219	0.156014	1.26765	0.0280126
Flutamide	0.43685	MS2 reverse	275.058	267.771	0.0312449	0.0183623	1.4456	0.00179092
Lys-Thr	0.9958	MS2 forward	248.161	134.07	0.0241289	0.0440995	1.11754	0.0493285
gamma-L-Glutamyl-L-glutamic acid	0.967	MS2 forward	275.084	382.417	0.0105163	0.00757098	1.21511	0.0248286
Val-Met	0.7663	MS2 forward	249.123	197.065	0.0194085	0.0438624	1.54283	0.000398892
2-C-Methyl-D-erythritol 2,4-cyclodiphosphate	0.7948	MS2 forward	276.984	366.496	0.0202486	0.00371489	1.56441	3.61438e-06
Adenosine	0.9996	MS2 forward	250.09	98.217	3.66971	2.28454	1.45753	0.0183308
5-Hydroxyindoleacetate	0.48435	MS2 reverse	252.083	307.558	0.0672776	0.0481555	1.49456	0.00145615
Deoxyadenosine	0.999	MS2 forward	252.105	141.91	0.314602	0.123026	1.54828	3.32197e-05
D-Ribulose 5-phosphate	0.36495	MS2 reverse	253.004	328.2	0.0491323	0.0242205	1.44495	0.00313732
N-Acetyl-L-glutamate	0.8662	MS2 forward	253.078	366.264	0.111981	0.0480841	1.41978	0.00111484
Oleic acid	1	MS2 forward	281.244	42.784	3.44159	2.28703	1.25089	0.0360352
Xanthosine	0.8801	MS2 forward	283.064	299.92	0.0133907	0.0263733	1.52062	0.0016518
Stearic acid	0.9982	MS2 forward	283.261	42.882	8.45337	14.7249	1.40812	0.00578878
Lys-Asn	0.49435	MS2 reverse	260.146	318.094	0.0721136	0.234163	1.18189	0.0400779
Ile-Met	0.9814	MS2 forward	263.144	175.069	0.0344927	0.0949134	1.38448	0.00802575
Inosine	0.9989	MS2 forward	269.085	212.322	0.035619	0.0176232	1.54358	0.000549043
5'-Deoxyadenosine	0.49995	MS2 reverse	269.135	202.376	0.0357704	0.0190512	1.16939	0.031391
Nname,cis-9,10-Epoxystearic acid	0.8788	MS2 forward	297.238	46.673	0.0855694	0.0461753	1.33396	0.00057047
D-Ribose	0.49675	MS2 reverse	299.094	297.039	0.0213931	0.0525471	1.34186	0.00233611
Midodrine	0.30535	MS2 reverse	272.158	402.271	0.574913	0.870201	1.50151	0.000349495
Uridine	0.9625	MS2 forward	303.079	159.476	0.100314	0.0662462	1.20461	0.01383
Pro-Val	0.48515	MS2 reverse	275.158	434.27	0.0931904	0.153507	1.12222	0.0402749
Ellipticine	0.49995	MS2 reverse	305.135	112.979	0.0256342	0.0642147	1.3066	0.0103178
gamma-L-Glutamyl-L-phenylalanine	0.8678	MS2 forward	277.115	335.137	0.0148911	0.0300804	1.51343	0.000289784
Oxazepam	0.4912	MS2 reverse	307.029	266.061	0.0276921	0.0597029	1.56457	0.000950449
Val-Tyr	0.4476	MS2 reverse	280.136	328.769	0.432657	0.989454	1.38015	0.00405967
Arachidic acid	0.9999	MS2 forward	311.29	41.533	1.18051	2.24719	1.29658	0.0120444
3-Methoxy-4-Hydroxyphenylglycol Sulfate	0.42725	MS2 reverse	282.057	48.979	0.0814226	0.13656	1.32413	0.00919806
Coumestrol	0.44805	MS2 reverse	286.068	43.663	0.419076	1.5824	1.52733	0.0152413
Tetrahydro-L-biopterin	0.4714	MS2 reverse	286.084	480.603	0.0566606	0.100704	1.39594	0.0476122
5'-Phosphoribosyl-5-amino-4-imidazolecarboxamide (AICAR)	0.3018	MS2 reverse	319.048	356.64	0.017675	0.00638325	1.22439	0.0257124
Argininosuccinic acid	0.9638	MS2 forward	291.126	454.992	0.262408	0.149279	1.50156	0.00270869
Heneicosanoic acid	0.9993	MS2 forward	325.306	40.6445	0.0709219	0.160245	1.53564	0.000287209
Adenosine 3',5'-cyclic phosphate (cAMP)	0.8203	MS2 forward	328.04	258.753	0.435179	0.682352	1.20271	0.0430583
Ile-Tyr	0.49865	MS2 reverse	294.152	328.985	0.13899	0.405937	1.38691	0.00630505
beta-Estradiol	0.5	MS2 reverse	331.186	33.469	0.308074	0.174914	1.28449	0.0199486
Nicotinamide ribotide	0.411	MS2 reverse	333.054	423.6	0.756177	0.35599	1.52425	0.000135058
Norepinephrine	0.36825	MS2 reverse	337.145	320.666	0.0197858	0.0244383	1.57146	0.0266377
alpha-D-Glucose 1-phosphate	0.36815	MS2 reverse	304.997	444.709	0.0396181	0.048985	1.29504	0.0193273
Cytidine 5'-monophosphate	0.9977	MS2 forward	306.046	310.622	0.0888041	0.216619	1.46873	0.00161655
Dimethyl 4,4-o-Phenylene-Bis (3-Thiophanate)	0.4627	MS2 reverse	341.043	31.1805	0.35208	0.108293	1.52805	0.00752727
Isopentenyl pyrophosphate	0.3357	MS2 reverse	307.03	271.491	0.264804	0.547819	1.49672	0.000825068
3',5'-Cyclic guanosine monophosphate	0.7584	MS2 forward	344.034	311.535	0.120036	0.218782	1.42552	0.0048285
Adenine	0.49165	MS2 reverse	309.069	214.585	0.0434744	0.0206609	1.50799	0.000874103
Phenethicillin	0.39215	MS2 reverse	345.085	252.101	0.0379958	0.0186041	1.23899	0.0271389
Adenosine monophosphate (AMP)	0.972	MS2 forward	346.049	420.19	0.432643	0.244148	1.56469	0.00026102
N2,N2-Dimethylguanosine	0.9999	MS2 forward	312.127	187.774	0.0201842	0.0941512	1.55028	0.00038338
L-Ascorbic acid	0.3207	MS2 reverse	351.066	118.724	0.698257	1.3659	1.42714	0.00206099
Tricosanoic acid	0.865	MS2 forward	353.336	39.644	0.0859158	0.179146	1.24926	0.0252401
Quercetin 3'-methyl ether	0.9423	MS2 forward	317.063	189.09	4.70749	3.27704	1.58864	4.73046e-05
Glu-Lys	0.657	MS2 forward	317.179	385.358	0.0164148	0.0297512	1.38669	0.00243651
L-Iditol	0.8418	MS2 forward	363.16	202.715	0.00881405	0.0405263	1.31076	0.0184638
2-Hydroxyadenine	0.48365	MS2 reverse	325.089	338.058	0.460006	0.30047	1.50859	0.000739496
Pyrethrosin	0.6733	MS2 forward	365.165	197.395	0.00820466	0.0163123	1.14858	0.0489813
Phe-Tyr	0.4841	MS2 reverse	328.136	306.18	0.037141	0.0765091	1.14549	0.0451766
Dopamine	0.47885	MS2 reverse	329.146	182.63	0.00376655	0.00740564	1.41476	0.0087036
Adenosine 2',3'-cyclic monophosphate	0.9954	MS2 forward	330.057	258.714	0.552727	0.881185	1.18252	0.0496471
Tolbutamide	0.4113	MS2 reverse	331.136	202.639	0.0116576	0.0499133	1.32853	0.0159337
Quinic acid	0.625	MS2 forward	383.113	328.697	1.12772	0.329862	1.50877	0.000162487
2-keto-D-Gluconic acid	0.46625	MS2 reverse	387.083	343.632	0.00890822	0.00696138	1.20266	0.0326303
Adenosine 3'-monophosphate	0.996	MS2 forward	348.067	397.628	0.432499	0.670056	1.22961	0.0232735
4-Methylumbelliferyl beta-D-glucuronide	0.49995	MS2 reverse	353.084	118.216	0.0369271	0.0549067	1.31217	0.0124109
delta-Tocopherol	0.48355	MS2 reverse	401.333	31.1615	0.544759	0.328824	1.25077	0.018837
Galactinol	0.8164	MS2 forward	360.148	425.799	2.37057	1.81688	1.4913	0.00291712
Carbenicillin	0.4997	MS2 reverse	361.093	420.08	0.0113956	0.0260005	1.55814	0.000239991
Rosmarinic Acid	0.32035	MS2 reverse	419.102	350.705	0.205452	0.0959748	1.46544	0.00105055
Arg-Glu	0.33485	MS2 reverse	367.176	289.242	0.00858867	0.0122873	1.16453	0.0391484
N-Acetylneuraminic acid	0.3425	MS2 reverse	370.125	48.2835	0.36479	0.1403	1.53657	0.000180266
Pravastatin	0.3674	MS2 reverse	424.247	47.342	1.70237	1.1468	1.38513	0.0122025
Riboflavin	0.9945	MS2 forward	377.143	207.862	0.133772	0.11443	1.53129	5.47315e-05
Benzylbutylphthalate	0.46695	MS2 reverse	379.097	216.429	0.0152553	0.0346485	1.46775	0.00175961
Fludrocortisone acetate	0.49545	MS2 reverse	443.184	317.516	0.619534	0.944482	1.25335	0.0179915
CDP-ethanolamine	0.3177	MS2 reverse	445.045	433.621	0.0096317	0.00650652	1.32202	0.0117915
Estrone-3-glucuronide	0.3306	MS2 reverse	445.19	317.328	0.0253936	0.0490874	1.276	0.0238907
Betulinic Acid	0.9993	MS2 forward	455.343	78.818	0.147073	0.0577102	1.30286	0.0195217
Uridine 5'-diphosphate (UDP)	0.9991	MS2 forward	405.007	430.694	0.448725	0.292013	1.11541	0.0383994
Tamsulosin	0.38955	MS2 reverse	467.18	136.756	0.00616068	0.0144966	1.47839	0.00391828
gamma-Tocopherol	0.9213	MS2 forward	416.362	32.7325	0.757335	0.983917	1.24006	0.0154237
1-Stearoyl-rac-glycerol	0.4182	MS2 reverse	425.263	96.337	0.130214	0.0625838	1.41301	0.00661285
Zingerone	0.49095	MS2 reverse	427.154	131.554	0.00557729	0.0553299	1.16145	0.0467435
Adenosine 3',5'-diphosphate (PAP)	0.8126	MS2 forward	428.035	422.217	0.0166707	0.0102938	1.43802	0.00129004
alpha-Tocopherol (Vitamin E)	0.8824	MS2 forward	430.375	32.784	1.29017	2.18672	1.34176	0.0100489
N-Acetyl-L-phenylalanine	0.4995	MS2 reverse	432.22	87.403	0.0713063	0.129417	1.44181	0.00564234
Nomilin	0.6659	MS2 forward	495.213	172.353	2.39296e-05	0.0166534	1.21207	0.0378146
Naringenin-7-O-Glucoside	0.9946	MS2 forward	435.125	104.363	0.165546	0.0479345	1.26229	0.0437065
1-Palmitoyl-2-hydroxy-sn-glycero-3-phosphoethanolamine	0.9946	MS2 forward	454.291	192.247	3.87136	2.5791	1.13692	0.0491271
Irbesartan	0.4885	MS2 reverse	467.187	307.157	0.0172119	0.0323146	1.37467	0.0157148
Cyclic adenosine diphosphate ribose	0.7709	MS2 forward	540.043	422.504	0.121669	0.0737563	1.5564	1.34929e-05
Uridine diphosphate glucose(UDP-D-Glucose)	0.9548	MS2 forward	565.039	431.089	1.66715	1.01815	1.52043	0.000764318
Apigenin 7-glucoside	0.5	MS2 reverse	493.129	172.54	0.00789261	0.037974	1.53599	1.6912e-05
Naringin	0.49265	MS2 reverse	579.16	210.054	0.242223	0.171586	1.5429	0.0106416
Garcinol	0.48795	MS2 reverse	601.34	44.1265	0.540329	0.204155	1.47259	0.000462822
UDP-N-acetylglucosamine	0.9848	MS2 forward	606.063	418.808	0.296837	0.19551	1.29798	0.0236381
Neohesperidin	0.49295	MS2 reverse	609.183	54.349	0.0578379	0.102457	1.50046	0.0185168
1-Stearoyl-sn-glycerol 3-phosphocholine	0.8532	MS2 forward	523.354	176.999	1.4785	0.56089	1.54321	6.80061e-05
ADP-ribose	0.6554	MS2 forward	542.067	422.235	0.0460744	0.029532	1.42881	0.00753018
ADP-glucose	0.44525	MS2 reverse	554.076	423.086	0.0249111	0.0142547	1.52311	0.00185641
Nicotinamide adenine dinucleotide (NAD)	0.9999	MS2 forward	662.089	422.526	0.154794	0.0997357	1.50392	0.0015894
Stachyose	0.4926	MS2 reverse	665.211	51.106	0.0476021	0.101623	1.26692	0.0195123
Niflumic Acid	0.4994	MS2 reverse	587.115	136.491	0.0295624	0.0826595	1.33077	0.0130147
Uridine 5'-diphosphoglucuronic acid (UDP-D-glucuronate)	0.9924	MS2 forward	598.067	464.505	0.0112544	0.00612903	1.24636	0.0258378
Androstanedione	0.3088	MS2 reverse	599.41	33.793	6.38222	4.54113	1.25446	0.0244736
2'-O-methylinosine	0.49975	MS2 reverse	603.17	97.5505	0.10492	0.167778	1.4007	0.00733387
Cytidine 2',3'-cyclic phosphate	0.4967	MS2 reverse	611.09	409.05	0.0327795	0.0642188	1.30042	0.0141854
Glutathione disulfide	0.9874	MS2 forward	613.16	481.413	0.85401	0.436055	1.16201	0.0477206
Glycyrrhizic Acid	0.4999	MS2 reverse	843.395	82.389	0.0852926	0.0652751	1.18933	0.0342406
S-Lactoylglutathione	0.3929	MS2 reverse	759.21	221.251	1.28743	1.08919	1.49074	0.000830874
Thioetheramide-PC	0.9603	MS2 forward	780.559	120.921	56.2463	38.2593	1.56344	0.00378043
Flavin adenine dinucleotide (FAD)	0.9892	MS2 forward	786.167	383.995	0.0485417	0.0397272	1.14747	0.0463562
Oxytocin	0.8631	MS2 forward	1005.44	162.58	0.16285	0.0861902	1.48489	7.41079e-05
Malonyl coenzyme A (Malonyl-CoA)	0.3343	MS2 reverse	895.135	315.625	0.0260218	0.0145671	1.34011	0.0107163
Aescin	0.49995	MS2 reverse	1129.54	250.081	0.0249658	0.00804697	1.243	0.0227911

## Sheet: 0 d vs 2 d
Supplementary Table 3. Metabolites identified by LC-ESI-MS/MS in the shoot tips during the in vitro dodder shoots growth at 0 d, 1 d, 2 d and 4 d.
name	MS2 score	type	mz	rt	0 d-T	2 d-T	VIP	P-VALUE
2-Hydroxyglutarate	0.7635	MS2 forward	147.029	380.494	0.330176	0.133886	1.31542	0.0290222
DL-lactate	0.9432	MS2 forward	89.0242	223.707	0.244758	0.381823	1.0544	0.0472335
Phenol	0.9909	MS2 forward	93.0344	344.567	0.0813631	0.0505708	1.30422	0.00538432
Malonic acid	0.9618	MS2 forward	103.003	377.659	0.420104	0.374894	1.0799	0.0349663
Nicotinamide	0.4082	MS2 reverse	103.028	102.507	0.0418737	0.108805	1.33778	0.000581867
L-Serine	0.9962	MS2 forward	104.035	365.464	0.0524312	0.0636965	1.04139	0.0315757
Glyceric acid	0.7761	MS2 forward	105.019	295.375	0.799376	0.704691	1.06127	0.03902
Cytosine	0.8472	MS2 forward	110.035	310.756	0.00454689	0.0203062	1.37394	9.13919e-06
Uracil	0.9995	MS2 forward	111.019	159.473	0.421701	0.323605	1.18865	0.0177181
Dihydrouracil	0.6466	MS2 forward	113.035	367.206	0.0838048	0.189386	1.10888	0.0241791
Creatinine	0.8914	MS2 forward	113.06	77.593	0.992008	0.358415	1.3177	0.0048667
L-Proline	0.9853	MS2 forward	114.055	259.133	0.121841	0.0501042	1.38604	0.000481445
Acetylglycine	0.9968	MS2 forward	116.035	381.068	0.0736583	0.0378504	1.3182	0.000511596
Indole	0.9484	MS2 forward	116.05	249.244	0.0442216	0.127543	1.29099	0.000889891
L-Valine	0.9654	MS2 forward	116.071	291.365	1.23239	3.77355	1.33986	0.000259856
Succinate	0.9633	MS2 forward	117.019	374.579	1.11264	0.648305	1.33636	0.00985493
Methylmalonic acid	0.7914	MS2 forward	117.018	78.201	1.61302	0.626217	1.42318	1.92917e-05
2-Methyl-3-hydroxybutyric acid	0.7708	MS2 forward	117.055	288.407	0.0685333	0.0379457	1.19847	0.0253711
L-Threonine	0.9984	MS2 forward	118.05	344.836	0.0752386	0.125468	1.29768	0.00381109
Nicotinate	0.9986	MS2 forward	122.024	211.214	0.0716995	0.0393866	1.36362	0.00105954
Monomethyl glutaric acid	0.9139	MS2 forward	127.039	220.369	0.234874	0.138039	1.28923	0.00186457
ketoisocaproic acid	0.7365	MS2 forward	129.055	47.062	2.02974	3.10142	1.18037	0.0101281
Dihydroxyfumarate	0.4754	MS2 reverse	129.055	147.523	0.0588973	0.0886349	1.16061	0.0150647
L-Leucine	0.9819	MS2 forward	130.087	255.201	1.78562	9.67894	1.37721	0.00882121
L-Isoleucine	0.9969	MS2 forward	130.087	267.298	1.36107	4.71714	1.37564	0.000772273
3-Aminobenzoic acid	0.6151	MS2 forward	120.045	26.638	0.342585	0.210628	1.21162	0.0117921
L-Asparagine	0.972	MS2 forward	131.046	366.415	0.176135	0.405418	1.09348	0.0281393
Tyramine	0.9172	MS2 forward	120.078	248.206	6.15667	26.4651	1.29907	5.90731e-05
Maleic acid	0.6751	MS2 forward	132.029	296.388	0.0566386	0.0358227	1.31273	0.00249184
L-Malic acid	0.9034	MS2 forward	133.014	391.029	12.8301	10.0537	1.1913	0.00903974
Glutaraldehyde	0.47955	MS2 reverse	123.041	287.575	0.711714	1.81838	1.36758	9.95062e-05
Adenine	0.9487	MS2 forward	134.046	95.367	0.58322	0.33541	1.42217	1.21193e-05
L-Threonate	0.9765	MS2 forward	135.029	320.682	1.00689	0.49682	1.31801	0.0027032
Salicylic acid	0.9478	MS2 forward	137.023	328.333	0.0807274	0.0396612	1.39077	0.000346715
Hydroxyhydroquinone	0.31675	MS2 reverse	142.05	378.352	0.11506	0.0589725	1.33233	0.000334529
1-Naphthol	0.8196	MS2 forward	143.05	34.3705	0.164792	0.127671	1.03802	0.0498584
Adipic acid	0.3339	MS2 reverse	145.05	220.369	2.27772	1.12426	1.38435	0.000287303
Linalool oxide	0.4322	MS2 reverse	135.117	255.378	1.20792	1.01365	1.36374	0.000183014
D-Arabinono-1,4-lactone	0.969	MS2 forward	147.029	79.496	1.79116	1.14222	1.07828	0.0439827
p-Hydroxycinnamaldehyde	0.3803	MS2 reverse	147.044	248.952	0.242375	1.16652	1.32328	0.000311625
Acetohydroxamic acid	0.47415	MS2 reverse	136.058	95.3255	1.11201	0.894546	1.25138	0.00527867
L-Methionine	0.9999	MS2 forward	148.042	275.74	0.0365197	0.109272	1.27358	0.00206429
Orotate	0.6923	MS2 forward	155.008	222.656	0.247269	0.0312301	1.38593	2.47954e-05
Allantoin	0.9937	MS2 forward	157.035	179.985	0.0299795	0.246283	1.35722	0.0195029
Alloxan	0.49425	MS2 reverse	158.019	346.836	0.00502508	0.0233476	1.22002	0.00118325
Erythritol	0.394	MS2 reverse	145.046	356.199	0.979212	1.69474	1.2881	0.00408175
DL-2-Aminoadipic acid	0.9363	MS2 forward	160.06	395.854	0.0280924	0.0505455	1.19059	0.00244393
L-Glutamine	0.996	MS2 forward	147.073	362.339	3.23952	6.11184	1.15537	0.00546181
D-Tagatose	0.6385	MS2 forward	161.044	65.7155	0.442196	0.336726	1.1544	0.0170542
4-Hydroxycinnamic acid	0.9998	MS2 forward	163.039	166.307	0.201923	0.0735501	1.33824	0.0147104
DL-3-Phenyllactic acid	0.8796	MS2 forward	165.054	288.288	0.0655324	0.0896338	1.25047	0.00792654
Pyridoxal	0.9831	MS2 forward	166.049	100.708	0.406552	0.204275	1.41717	7.92859e-05
Caproic acid	0.31905	MS2 reverse	158.114	256.57	3.04243	0.74423	1.33252	0.00263997
cis-Aconitate	0.9926	MS2 forward	173.008	425.262	1.5085	1.80331	1.04058	0.036079
Shikimate	0.9724	MS2 forward	173.044	344.567	0.533156	0.324969	1.36492	0.00046311
Maleamic acid	0.4791	MS2 reverse	174.039	380.519	0.148338	0.0470965	1.34875	0.0162264
Tryptamine	0.9955	MS2 forward	161.104	185.335	0.508416	0.722922	1.26345	0.00351939
Caffeic Acid	0.7962	MS2 forward	163.035	338.29	0.232378	0.135497	1.21979	0.00350761
4-Methoxycinnamic acid	0.9286	MS2 forward	177.054	35.1555	0.207319	0.0685521	1.38378	0.000683899
Succinic semialdehyde	0.35615	MS2 reverse	163.057	356.198	1.76892	3.10362	1.30089	0.00340451
D-Fructose	0.9814	MS2 forward	179.054	257.932	1.89211	3.16483	1.10764	0.0118349
trans-2-Hydroxycinnamic acid	0.6164	MS2 forward	165.051	289.047	0.647433	1.9344	1.35096	4.96793e-05
DL-Methionine sulfoxide	0.9651	MS2 forward	166.054	289.389	0.0626114	0.175391	1.34724	4.97059e-05
D-Sorbitol	0.4631	MS2 reverse	181.068	290.978	0.0820938	0.182841	1.37832	0.000445478
L-Phenylalanine	0.9801	MS2 forward	166.082	283.346	0.117414	0.281527	1.26213	0.00098221
D-Xylose	0.5	MS2 reverse	168.088	248.703	0.0240914	0.105864	1.28671	0.000398138
N-Methylanthranilic Acid	0.36495	MS2 reverse	169.093	124.877	0.278301	0.0417084	1.17042	0.000465947
Indoleacrylic acid	0.7942	MS2 forward	170.056	248.935	0.0411414	0.111066	1.34091	6.03194e-05
Pyridoxine	0.9831	MS2 forward	170.077	110.865	0.184108	0.499687	1.38415	0.00392982
3-Methylhistidine	0.8839	MS2 forward	170.089	373.036	0.670662	1.38948	1.21232	0.00968054
1-Methylxanthine	0.4631	MS2 reverse	187.023	42.835	0.0281788	0.0661167	1.10604	0.00983991
alpha-N-Acetyl-L-glutamine	0.7671	MS2 forward	187.07	301.508	0.0144195	0.0323808	1.34438	0.00168744
3-Hydroxycapric acid	0.9995	MS2 forward	187.132	238.421	0.0392976	0.00328948	1.43171	0.00285814
Glycerol 3-phosphate	0.4882	MS2 reverse	173.017	335.965	0.067247	0.0327459	1.24301	0.00847123
Mesaconic acid	0.4931	MS2 reverse	189.038	297.374	0.0820617	0.0368405	1.33929	0.000140888
3-Indolepropionic acid	0.749	MS2 forward	189.075	322.133	0.0708887	0.0463064	1.21752	0.00846257
D-Galactarate	0.7167	MS2 forward	191.018	192.126	2.17651	0.467151	1.41856	0.00644641
N2-Acetyl-L-ornithine	0.9316	MS2 forward	175.104	347.867	1.0506	1.82832	1.30811	0.00135959
N-Carboxyethyl-.gamma.-aminobutyric acid	0.7476	MS2 forward	176.087	69.151	0.556287	0.0969578	1.38313	0.0158386
Ferulic acid	0.9954	MS2 forward	193.049	309.427	0.156984	0.0739789	1.41139	9.90278e-05
Scytalone	0.9929	MS2 forward	193.048	155.128	0.252732	0.129599	1.16537	0.0211497
2'-Deoxy-D-ribose	0.638	MS2 forward	193.07	299.299	2.23886	0.887537	1.40197	6.56349e-05
Serotonin	0.7052	MS2 forward	177.098	136.331	0.176492	0.24186	1.10158	0.035646
Methoxyacetic acid	1	MS2 forward	181.067	356.199	0.0617456	0.0901363	1.22841	0.00573872
L-Tyrosine	0.9561	MS2 forward	182.078	290.598	0.629355	2.17962	1.36252	1.60548e-05
Phosphorylcholine	0.9932	MS2 forward	184.071	480.728	9.96488	24.1381	1.37928	0.000374489
L-Tryptophan	0.9961	MS2 forward	203.081	249.244	1.07709	2.81849	1.35076	0.000402377
Isobutyrylglycine	0.4973	MS2 reverse	204.084	249.244	0.15327	0.34591	1.33916	0.000625722
Hydroxyacetone	0.5	MS2 reverse	187.033	288.136	0.0291737	0.0202511	1.15004	0.0187142
Larixinic Acid	0.35595	MS2 reverse	187.057	328.468	0.0185972	0.0339929	1.27046	0.00152204
DL-Indole-3-lactic acid	0.743	MS2 forward	188.067	248.882	2.81419	7.40707	1.35531	7.90771e-05
N-Acetyl-D-phenylalanine	0.8745	MS2 forward	206.08	307.333	0.208051	0.163508	1.27342	0.00279561
trans-cinnamate	0.36095	MS2 reverse	207.064	288.37	0.0408506	0.0605809	1.30402	0.00311636
alpha-Guanidinoglutaric Acid	0.3371	MS2 reverse	189.07	248.825	0.311478	0.828923	1.35602	6.83262e-05
N6-Acetyl-L-lysine	0.9978	MS2 forward	189.12	339.664	0.342764	0.839936	1.243	0.00121778
L-Pyroglutamic acid	0.9749	MS2 forward	190.067	375.28	0.0874685	0.0529117	1.29942	0.00404325
Vigabatrin	0.32545	MS2 reverse	190.103	250.462	0.0409867	0.122639	1.40586	1.92184e-05
Glycylproline	0.4684	MS2 reverse	190.123	339.504	0.0432427	0.086263	1.33816	0.000249487
DL-Benzylsuccinic acid	0.30345	MS2 reverse	191.066	107.838	0.114366	0.205301	1.09198	0.0309801
Gentisic acid	0.46165	MS2 reverse	213.038	90.256	0.347886	0.0543413	1.3845	0.0133989
Tridecanoic acid	0.7594	MS2 forward	213.183	45.365	0.0702023	0.0440536	1.12619	0.0271661
Quinate	0.9397	MS2 forward	193.067	328.553	0.163227	0.0801205	1.38425	4.43826e-05
Jasmonic acid	0.30345	MS2 reverse	193.119	182.677	0.078361	0.0305228	1.22512	0.00392312
4-Hydroxybutanoic acid lactone	0.6063	MS2 forward	195.062	309.484	0.115633	0.0766683	1.31694	0.00167473
3-Hydroxy-4-methoxycinnamic acid	0.7549	MS2 forward	195.061	127.913	0.187258	0.0990312	1.41323	1.56535e-05
D-Mannose	0.9535	MS2 forward	198.093	296.726	0.195304	0.332553	1.17965	0.0074634
Phenylacetic acid	0.49835	MS2 reverse	200.073	291.153	0.0121619	0.0337978	1.24704	0.000841126
Pimelic acid	0.465	MS2 reverse	202.104	193.644	0.0217965	0.0420963	1.24881	0.00508732
Ile-Ala	0.9974	MS2 forward	203.135	227.264	0.0553435	0.153399	1.3214	0.00578354
Dimethylallyl pyrophosphate	0.983	MS2 forward	226.993	403.436	0.0513727	0.0392861	1.17089	0.0477478
2'-Deoxyuridine	0.39495	MS2 reverse	227.064	115.021	0.087451	0.0283604	1.33013	0.0131792
Myristic acid	0.9992	MS2 forward	227.199	45.373	2.75247	1.98601	1.12241	0.0202723
gamma-Aminobutryic acid	0.4256	MS2 reverse	207.135	136.587	0.473247	1.73115	1.40612	0.00203877
Citrate	0.9288	MS2 forward	210.057	452.54	0.0315255	0.0554635	1.12746	0.0287005
Hippuric acid, methyl ester	0.48305	MS2 reverse	211.104	45.012	0.326638	0.0819453	1.15941	0.000320276
D-Pinitol	0.9815	MS2 forward	212.109	298.877	0.0743951	0.036027	1.33248	0.000405624
Triethanolamine	0.7909	MS2 forward	213.119	436.487	0.0388359	0.0593654	1.07513	0.0188244
Phosphoglycolic acid	0.4058	MS2 reverse	217.065	298.939	0.233504	0.0912288	1.3808	0.000284178
D-Biotin	0.6902	MS2 forward	243.078	234.105	0.0120566	0.00654764	1.29828	0.00160171
Pantothenate	0.9354	MS2 forward	220.114	264.298	0.361992	0.56574	1.29278	0.0017929
Acetylcholine	0.8894	MS2 forward	222.025	480.997	0.029088	0.0498902	1.41408	8.96865e-06
N-Acetyl-D-glucosamine	0.9647	MS2 forward	222.094	251.886	0.156792	0.213015	1.35352	0.000541377
Sebacic acid	0.3114	MS2 reverse	225.113	326.979	0.0650386	0.0983822	1.14167	0.017153
Glu-Pro	0.6476	MS2 forward	227.107	259.435	0.0122648	0.0420469	1.36242	5.10715e-05
Isovaleric acid	0.374	MS2 reverse	227.124	146.002	0.0371573	0.0505565	1.31712	0.0118195
Myristoleic acid	0.34475	MS2 reverse	227.197	58.1595	0.322221	0.106906	1.37046	0.000394462
Muramic acid	0.49865	MS2 reverse	250.09	406.218	0.0219963	0.0259208	1.09862	0.0381149
4-(4-Chlorophenyl)-4-hydroxypiperidine	0.34725	MS2 reverse	229.115	298.451	0.19584	0.325908	1.13754	0.0176401
Guanabenz	0.34985	MS2 reverse	231.022	328.316	0.0484273	0.0185129	1.39009	6.35189e-05
Val-Leu	0.9928	MS2 forward	231.167	192.426	0.131117	0.353816	1.39526	0.00274018
DL-Vanillylmandelic acid	0.4988	MS2 reverse	257.065	338.512	0.208142	0.0951805	1.2929	0.00122853
Ribothymidine	0.4733	MS2 reverse	257.074	89.08	0.0469882	0.102932	1.39798	7.76118e-05
Ile-Thr	0.9954	MS2 forward	233.146	230.744	0.0742415	0.172179	1.28233	0.0305759
3-Deoxy-2-keto-6-phosphogluconic acid	0.47625	MS2 reverse	257.11	436.982	0.101014	0.170542	1.22171	0.00262892
Propionylglycine	0.4994	MS2 reverse	261.105	267.524	0.0526969	0.0229413	1.06159	0.0462639
Phe-Ala	0.993	MS2 forward	237.12	200.784	0.0198511	0.0400623	1.37542	0.000278669
Cytidine	0.9999	MS2 forward	244.089	234.194	0.51695	0.374434	1.21692	0.00718229
Heptadecanoic acid	0.9601	MS2 forward	269.245	42.805	0.659206	1.13079	1.2829	0.00159631
Indole-3-pyruvic acid	0.3755	MS2 reverse	245.092	234.182	0.0575875	0.0411928	1.29611	0.00341954
Arbutin	0.9985	MS2 forward	271.079	154.519	5.9938	4.9848	1.16856	0.0125165
Leu-Leu	0.9989	MS2 forward	245.183	178.932	0.114644	0.365055	1.382	0.0059746
Pro-Met	0.9575	MS2 forward	246.105	352.822	0.0740367	0.041679	1.29834	0.00283136
2-Methylbutyroylcarnitine	0.9949	MS2 forward	246.166	230.039	0.00513935	0.0100292	1.07261	0.0349238
Flutamide	0.43685	MS2 reverse	275.058	267.771	0.0312449	0.0141077	1.3735	0.000440574
alpha-N-Acetyl-L-glutamine	0.8385	MS2 forward	249.105	347.009	0.078504	0.135946	1.14416	0.00638148
Val-Met	0.7663	MS2 forward	249.123	197.065	0.0194085	0.0681577	1.31573	0.00134408
2-C-Methyl-D-erythritol 2,4-cyclodiphosphate	0.7948	MS2 forward	276.984	366.496	0.0202486	0.00314258	1.37335	1.58353e-05
Adenosine	0.9996	MS2 forward	250.09	98.217	3.66971	2.23833	1.28721	0.00476503
L-Abrine	0.46775	MS2 reverse	277.125	177.131	0.0144025	0.0306027	1.34655	0.00178835
5-Hydroxyindoleacetate	0.48435	MS2 reverse	252.083	307.558	0.0672776	0.0514158	1.29381	0.00317647
Deoxyadenosine	0.999	MS2 forward	252.105	141.91	0.314602	0.151952	1.38963	2.33023e-05
N-Acetyl-L-glutamate	0.8662	MS2 forward	253.078	366.264	0.111981	0.0283143	1.25551	0.00163235
Oleic acid	1	MS2 forward	281.244	42.784	3.44159	2.27909	1.15427	0.0215849
His-Val	0.9787	MS2 forward	255.142	303.222	0.0195981	0.0314526	1.25358	0.00543282
O-Phosphotyrosine	0.4999	MS2 reverse	282.017	430.92	0.0148993	0.00913037	1.37908	0.00837489
Guanosine	0.9968	MS2 forward	282.08	254.683	0.774881	1.17245	1.33348	0.00160062
Stearic acid	0.9982	MS2 forward	283.261	42.882	8.45337	16.8299	1.40187	2.50006e-05
Primidone	0.408	MS2 reverse	257.071	231.542	0.0229301	0.0329185	1.36822	0.000291984
Kaempferol	0.9995	MS2 forward	285.036	161.964	2.34481	1.81512	1.38139	0.000197881
Lys-Asn	0.49435	MS2 reverse	260.146	318.094	0.0721136	0.272216	1.37672	3.55507e-05
D-Ribose 5-phosphate	0.8384	MS2 forward	289.029	451.067	0.0291336	0.0198393	1.27428	0.00349029
alpha-L-Glu-L-Asp	0.8285	MS2 forward	262.075	226.1	0.0272274	0.0123513	1.2105	0.0030919
Nordihydroguaiaretic Acid	0.3539	MS2 reverse	267.14	173.755	0.0168856	0.0302919	1.0397	0.0162308
5'-Deoxyadenosine	0.49995	MS2 reverse	269.135	202.376	0.0357704	0.0137197	1.34549	0.000971441
His-Ile	0.9701	MS2 forward	269.157	285.141	0.0493177	0.0902422	1.26606	0.0062222
D-Ribose	0.49675	MS2 reverse	299.094	297.039	0.0213931	0.0382962	1.09675	0.00921847
Ergothioneine	0.4774	MS2 reverse	272.131	316.678	0.0517355	0.0355093	1.19393	0.0155091
Midodrine	0.30535	MS2 reverse	272.158	402.271	0.574913	0.876118	1.15784	0.00961291
Naringenin	0.9801	MS2 forward	273.072	144.685	0.404089	0.188675	1.08481	0.0433151
Uridine	0.9625	MS2 forward	303.079	159.476	0.100314	0.0656331	1.02693	0.027332
Cytidine 2',3'-cyclic phosphate	0.9991	MS2 forward	304.03	409.625	0.0122818	0.035431	1.3571	0.000379212
Pro-Val	0.48515	MS2 reverse	275.158	434.27	0.0931904	0.19512	1.29086	0.000807919
Ellipticine	0.49995	MS2 reverse	305.135	112.979	0.0256342	0.0635075	1.29193	0.000234877
gamma-L-Glutamyl-L-glutamic acid	0.96	MS2 forward	277.1	446.38	0.0940675	0.152631	1.28337	0.00337404
gamma-L-Glutamyl-L-phenylalanine	0.8678	MS2 forward	277.115	335.137	0.0148911	0.0386632	1.37	0.000179009
Oxazepam	0.4912	MS2 reverse	307.029	266.061	0.0276921	0.10029	1.4121	1.40349e-05
L-Saccharopine	0.9964	MS2 forward	277.137	436.431	1.31412	2.20746	1.15145	0.00547992
Eicosadienoic Acid	0.8711	MS2 forward	307.259	41.5485	0.130475	0.232522	1.02652	0.0259951
Itaconic acid	0.4065	MS2 reverse	278.092	356.028	0.0300488	0.0435451	1.33097	0.000904213
Val-Tyr	0.4476	MS2 reverse	280.136	328.769	0.432657	1.48064	1.27812	0.000113481
Arachidic acid	0.9999	MS2 forward	311.29	41.533	1.18051	2.44561	1.3058	0.00113534
3-Methoxy-4-Hydroxyphenylglycol Sulfate	0.42725	MS2 reverse	282.057	48.979	0.0814226	0.24719	1.24986	0.0467758
3'-O-methyladenosine	0.4999	MS2 reverse	282.117	106.056	0.395083	0.477672	1.05674	0.0356542
N-.alpha.-Acetyl-L-arginine	0.32495	MS2 reverse	283.078	134.701	0.145629	0.109565	1.08226	0.0311368
Xanthosine	0.8895	MS2 forward	285.08	300.375	0.0111715	0.0203213	1.3154	0.00103581
Coumestrol	0.44805	MS2 reverse	286.068	43.663	0.419076	4.83074	1.39885	0.0155594
Tetrahydro-L-biopterin	0.4714	MS2 reverse	286.084	480.603	0.0566606	0.132864	1.39499	0.0041571
5'-Phosphoribosyl-5-amino-4-imidazolecarboxamide	0.3018	MS2 reverse	319.048	356.64	0.017675	0.00530842	1.29227	0.0350874
Hesperetin	0.9223	MS2 forward	323.047	38.234	0.0126116	0.024911	1.17444	0.0065877
Argininosuccinic acid	0.9638	MS2 forward	291.126	454.992	0.262408	0.147515	1.29917	0.00330703
Fisetinidol	0.49625	MS2 reverse	292.118	391.474	0.114431	0.260683	1.31345	0.000215954
Heneicosanoic acid	0.9993	MS2 forward	325.306	40.6445	0.0709219	0.23523	1.39957	0.0002589
Ile-Tyr	0.49865	MS2 reverse	294.152	328.985	0.13899	0.621439	1.33427	0.000179191
Acetylvalerenolic acid	0.9189	MS2 forward	329.118	106.669	0.376652	0.533893	1.1041	0.0288389
beta-Estradiol	0.5	MS2 reverse	331.186	33.469	0.308074	0.102914	1.32572	0.0029604
1-methylguanosine	0.9993	MS2 forward	298.111	308.698	0.0400566	0.0650127	1.1129	0.015429
Nicotinamide ribotide	0.411	MS2 reverse	333.054	423.6	0.756177	0.296188	1.33975	0.00135897
Linoleic acid	0.7582	MS2 forward	298.271	35.8665	0.0754487	0.0987237	1.10074	0.0262589
Nitrazepam	0.9797	MS2 forward	299.118	436.609	0.159728	0.277663	1.27595	0.000953506
val-Tyr	0.31145	MS2 reverse	300.12	436.418	0.0347647	0.0719487	1.16778	0.0216525
3-ketosphinganine	0.6147	MS2 forward	300.286	36.644	0.0202663	0.0265588	1.11468	0.0227838
Norepinephrine	0.36825	MS2 reverse	337.145	320.666	0.0197858	0.0263196	1.21424	0.0116391
Cytidine 5'-monophosphate	0.9977	MS2 forward	306.046	310.622	0.0888041	0.468459	1.4039	4.25475e-06
Dimethyl 4,4-o-Phenylene-Bis	0.4627	MS2 reverse	341.043	31.1805	0.35208	0.0479757	1.41427	0.00388046
Isopentenyl pyrophosphate	0.3357	MS2 reverse	307.03	271.491	0.264804	0.821945	1.397	4.36144e-05
Phenethicillin	0.39215	MS2 reverse	345.085	252.101	0.0379958	0.0125792	1.39389	0.000298988
Omeprazole	0.3976	MS2 reverse	310.097	318.156	0.0565612	0.0421496	1.35481	0.000260325
Adenosine monophosphate (AMP)	0.972	MS2 forward	346.049	420.19	0.432643	0.240161	1.40814	2.35264e-05
N2,N2-Dimethylguanosine	0.9999	MS2 forward	312.127	187.774	0.0201842	0.142604	1.42382	9.07238e-08
1-Palmitoylglycerol	0.9675	MS2 forward	313.271	135.792	3.46758	1.88261	1.20141	0.0472453
Mevalonic acid	0.37885	MS2 reverse	314.179	367.004	0.076707	0.0641338	1.05551	0.0416571
Tricosanoic acid	0.865	MS2 forward	353.336	39.644	0.0859158	0.218369	1.33891	0.00133109
Quercetin 3'-methyl ether	0.9423	MS2 forward	317.063	189.09	4.70749	3.11575	1.38297	0.000162981
Glu-Lys	0.657	MS2 forward	317.179	385.358	0.0164148	0.039934	1.32137	0.000121149
L-Iditol	0.8418	MS2 forward	363.16	202.715	0.00881405	0.0733496	1.40227	0.008612
Uridine 5'-monophosphate (UMP)	0.9989	MS2 forward	325.04	429.811	0.242724	0.148061	1.32993	0.000569725
2-Hydroxyadenine	0.48365	MS2 reverse	325.089	338.058	0.460006	0.266055	1.2086	0.00533172
Fenofibrate	0.4701	MS2 reverse	325.1	148.063	0.582647	0.716449	1.19284	0.00932213
Zolmitriptan	0.47455	MS2 reverse	326.124	434.084	0.355857	0.626687	1.20587	0.00521927
Pyrethrosin	0.6733	MS2 forward	365.165	197.395	0.00820466	0.0206678	1.0983	0.0256969
Nervonic acid	1	MS2 forward	365.336	38.981	0.243162	0.154328	1.23054	0.0341753
Phe-Tyr	0.4841	MS2 reverse	328.136	306.18	0.037141	0.145544	1.33685	6.80099e-05
Adenosine 2',3'-cyclic monophosphate	0.9954	MS2 forward	330.057	258.714	0.552727	0.921187	1.08004	0.0406462
Inosine 5'-monophosphate	0.49735	MS2 reverse	331.043	482.81	0.128694	0.145768	1.18566	0.0129361
Tolbutamide	0.4113	MS2 reverse	331.136	202.639	0.0116576	0.0932604	1.39367	0.00283552
2'-Deoxyinosine 5'-monophosphate	0.4878	MS2 reverse	333.057	48.296	0.0210144	0.0674432	1.29062	0.0387334
4,6-Dioxoheptanoic acid	0.402	MS2 reverse	334.147	198.584	0.00583143	0.0142421	1.31537	0.0290868
2-keto-D-Gluconic acid	0.46625	MS2 reverse	387.083	343.632	0.00890822	0.00522982	1.08451	0.0240832
Ribitol	0.3877	MS2 reverse	343.096	100.97	0.0205807	0.0451888	1.23759	0.00351614
Donepezil	0.45305	MS2 reverse	344.203	53.8515	0.13947	0.11178	1.08822	0.0292305
Gly-Pro	0.4851	MS2 reverse	345.185	369.625	0.0121239	0.0161647	1.03718	0.0295931
3',5'-Cyclic guanosine monophosphate	0.9926	MS2 forward	346.052	311.525	0.0785636	0.145715	1.35519	0.00800865
Adenosine 3'-monophosphate	0.996	MS2 forward	348.067	397.628	0.432499	0.959117	1.33169	0.000309753
Jasmine lactone	0.41935	MS2 reverse	354.269	110.671	0.292257	0.207361	1.04987	0.0277959
delta-Tocopherol	0.48355	MS2 reverse	401.333	31.1615	0.544759	0.334901	1.1018	0.0289634
Chlorogenic acid	0.9971	MS2 forward	355.099	305.885	0.0802746	0.0517287	1.16984	0.0117987
Galactinol	0.8164	MS2 forward	360.148	425.799	2.37057	1.79072	1.19877	0.0108778
Carbenicillin	0.4997	MS2 reverse	361.093	420.08	0.0113956	0.0362447	1.39945	7.11561e-05
Guanosine 5'-monophosphate (GMP)	0.9996	MS2 forward	364.062	429.938	0.0761263	0.15775	1.32405	0.00156027
Rosmarinic Acid	0.32035	MS2 reverse	419.102	350.705	0.205452	0.0646638	1.2341	0.00550599
N-Acetylneuraminic acid	0.3425	MS2 reverse	370.125	48.2835	0.36479	0.0632787	1.37355	0.0269319
Pravastatin	0.3674	MS2 reverse	424.247	47.342	1.70237	0.617271	1.321	0.00189075
Arg-His	0.30925	MS2 reverse	375.195	381.275	0.0468227	0.0264035	1.29913	0.00224846
Riboflavin	0.9945	MS2 forward	377.143	207.862	0.133772	0.105454	1.40603	1.59888e-05
Apigenin 7-glucoside	0.4657	MS2 reverse	431.09	101.102	0.755982	0.395881	1.26637	0.00862605
Benzylbutylphthalate	0.46695	MS2 reverse	379.097	216.429	0.0152553	0.0601495	1.38385	0.000205251
Naringenin-7-O-Glucoside	0.9871	MS2 forward	433.105	136.823	1.58189	0.924507	1.22677	0.020279
Theanine	0.44385	MS2 reverse	387.174	251.096	0.00620672	0.0126444	1.27998	0.00342216
Fludrocortisone acetate	0.49545	MS2 reverse	443.184	317.516	0.619534	1.14243	1.3114	0.00123789
CDP-ethanolamine	0.3177	MS2 reverse	445.045	433.621	0.0096317	0.00687038	1.25427	0.0105959
Estrone-3-glucuronide	0.3306	MS2 reverse	445.19	317.328	0.0253936	0.0551087	1.31219	0.000830904
1-Palmitoyl-2-hydroxy-sn-glycero-3-phosphoethanolamine	0.986	MS2 forward	452.27	192.365	1.94355	1.0801	1.26552	0.00849546
Betulinic Acid	0.9993	MS2 forward	455.343	78.818	0.147073	0.0521788	1.25959	0.01489
gamma-Tocopherol	0.9213	MS2 forward	416.362	32.7325	0.757335	1.16079	1.1882	0.0104173
Ascorbyl stearate	0.3488	MS2 reverse	479.232	47.988	0.220281	0.0843175	1.25008	0.00525658
1-Stearoyl-rac-glycerol	0.4182	MS2 reverse	425.263	96.337	0.130214	0.0337093	1.34398	0.000682972
Zingerone	0.49095	MS2 reverse	427.154	131.554	0.00557729	0.0735518	1.42108	0.00227083
Adenosine 3',5'-diphosphate (PAP)	0.8126	MS2 forward	428.035	422.217	0.0166707	0.0119239	1.29837	0.00124669
alpha-Tocopherol (Vitamin E)	0.8824	MS2 forward	430.375	32.784	1.29017	2.65372	1.31682	0.000903526
N-Acetyl-L-phenylalanine	0.4995	MS2 reverse	432.22	87.403	0.0713063	0.158676	1.25964	0.00877836
Tobramycin	0.41075	MS2 reverse	432.256	46.947	0.222786	0.128366	1.10333	0.0193719
Nomilin	0.6659	MS2 forward	495.213	172.353	2.39296e-05	0.0174472	1.44577	0.0032146
1,3-Dicaffeoylquinic acid	0.7531	MS2 forward	515.132	338.407	17.4399	9.6795	1.27926	0.00177351
Glutethimide	0.40595	MS2 reverse	452.246	161.968	0.0938192	0.15805	1.25994	0.00170471
1-Palmitoyl-2-hydroxy-sn-glycero-3-phosphoethanolamine	0.9946	MS2 forward	454.291	192.247	3.87136	1.98044	1.31807	0.00226347
Hyperoside	0.9994	MS2 forward	465.102	305.036	7.24702	4.53219	1.1669	0.00859354
Irbesartan	0.4885	MS2 reverse	467.187	307.157	0.0172119	0.0391609	1.38817	5.24725e-05
1-Myristoyl-sn-glycero-3-phosphocholine	0.9589	MS2 forward	468.306	189.806	0.809862	0.3071	1.37568	0.000589016
Cyclic adenosine diphosphate ribose	0.7709	MS2 forward	540.043	422.504	0.121669	0.0714727	1.42604	1.53569e-05
Uridine diphosphate glucose(UDP-D-Glucose)	0.9548	MS2 forward	565.039	431.089	1.66715	1.06894	1.38544	0.000300763
6-Benzylaminopurine	0.4998	MS2 reverse	489.158	349.844	0.0437067	0.0195297	1.23239	0.0225034
Naringin	0.49265	MS2 reverse	579.16	210.054	0.242223	0.140086	1.39381	0.000222894
Garcinol	0.48795	MS2 reverse	601.34	44.1265	0.540329	0.134511	1.40332	0.000102983
Neohesperidin	0.49295	MS2 reverse	609.183	54.349	0.0578379	0.101745	1.32465	0.00346316
Glutathione disulfide	0.9248	MS2 forward	611.134	481.738	0.593407	0.382459	1.23824	0.0105826
1-Stearoyl-sn-glycerol 3-phosphocholine	0.8532	MS2 forward	523.354	176.999	1.4785	0.420785	1.38473	1.81057e-05
1-Stearoyl-2-hydroxy-sn-glycero-3-phosphocholine	0.9956	MS2 forward	524.37	181.988	4.11161	2.55899	1.28199	0.0251166
ADP-ribose	0.6554	MS2 forward	542.067	422.235	0.0460744	0.0305676	1.25193	0.00875895
Gemcitabine	0.8343	MS2 forward	549.132	386.649	0.00692513	0.0194728	1.38874	0.000179352
beta-Cryptoxanthin	0.8339	MS2 forward	552.429	32.132	3.43797	2.63204	1.10887	0.0205132
ADP-glucose	0.44525	MS2 reverse	554.076	423.086	0.0249111	0.0142808	1.25506	0.00478543
Stachyose	0.4926	MS2 reverse	665.211	51.106	0.0476021	0.149978	1.41525	1.79503e-06
1-Oleoyl-sn-glycero-3-phosphocholine	0.8489	MS2 forward	566.308	193.545	0.0500208	0.092928	1.29908	0.00216614
UDP-D-Galactose	0.9942	MS2 forward	584.088	430.694	0.384512	0.321548	1.15087	0.0172329
Niflumic Acid	0.4994	MS2 reverse	587.115	136.491	0.0295624	0.125773	1.41875	1.4558e-07
1-Palmitoyl-2-oleoyl-sn-glycero-3-phosphate	0.33435	MS2 reverse	690.498	41.5355	0.460899	0.236027	1.15876	0.0106499
Kaempferol 3-O-rutinoside	0.9858	MS2 forward	595.168	234.778	12.9895	16.7691	1.10178	0.0376467
Uridine 5'-diphosphoglucuronic acid (UDP-D-glucuronate)	0.9924	MS2 forward	598.067	464.505	0.0112544	0.00663298	1.28171	0.00248903
Androstanedione	0.3088	MS2 reverse	599.41	33.793	6.38222	3.83333	1.28202	0.00287832
2'-O-methylinosine	0.49975	MS2 reverse	603.17	97.5505	0.10492	0.159212	1.3187	0.00153621
Benztropine	0.49875	MS2 reverse	615.404	34.099	0.668074	0.398267	1.35496	9.9383e-05
Nicotinamide adenine dinucleotide (NAD)	0.9444	MS2 forward	664.118	422.235	0.563697	0.338651	1.30029	0.00274317
Glycyrrhizic Acid	0.4999	MS2 reverse	843.395	82.389	0.0852926	0.0494081	1.24889	0.0128639
S-Lactoylglutathione	0.3929	MS2 reverse	759.21	221.251	1.28743	1.00499	1.18843	0.00665467
Decanoyl-CoA	0.49965	MS2 reverse	920.227	282.764	0.0931354	0.0534468	1.34899	0.000402034
Thioetheramide-PC	0.9603	MS2 forward	780.559	120.921	56.2463	31.3044	1.2487	0.00553284
Flavin adenine dinucleotide (FAD)	0.9892	MS2 forward	786.167	383.995	0.0485417	0.0406169	1.10316	0.026362
Oxytocin	0.8631	MS2 forward	1005.44	162.58	0.16285	0.112536	1.16688	0.00855208
Malonyl coenzyme A	0.3343	MS2 reverse	895.135	315.625	0.0260218	0.0145139	1.28123	0.00314859
Cyanidin 3-galactoside cation	0.8617	MS2 forward	899.219	162.582	0.459689	0.336402	1.35833	0.000330239
Aescin	0.49995	MS2 reverse	1129.54	250.081	0.0249658	0.00673457	1.22076	0.0117441

## Sheet: 0 d vs 4 d
Supplementary Table 3. Metabolites identified by LC-ESI-MS/MS in the shoot tips during the in vitro dodder shoots growth at 0 d, 1 d, 2 d and 4 d.
name	MS2 score	type	mz	rt	0 d-T	4 d-T	VIP	P-VALUE
Phenol	0.9909	MS2 forward	93.0344	344.567	0.0813631	0.0405531	1.3148	0.00128817
Malonic acid	0.9618	MS2 forward	103.003	377.659	0.420104	0.363258	1.277	0.00196154
Nicotinamide	0.4082	MS2 reverse	103.028	102.507	0.0418737	0.100334	1.18986	0.0124023
L-Serine	0.9962	MS2 forward	104.035	365.464	0.0524312	0.0681756	1.03615	0.0310913
Glyceric acid	0.7761	MS2 forward	105.019	295.375	0.799376	0.546697	1.28287	0.000897409
Cytosine	0.8472	MS2 forward	110.035	310.756	0.00454689	0.0189015	1.2482	0.0296541
Uracil	0.9995	MS2 forward	111.019	159.473	0.421701	0.163842	1.28466	0.000543694
Dihydrouracil	0.6466	MS2 forward	113.035	367.206	0.0838048	0.342798	1.27259	0.000852916
Creatinine	0.8914	MS2 forward	113.06	77.593	0.992008	0.186243	1.35914	0.0105458
L-Proline	0.9853	MS2 forward	114.055	259.133	0.121841	0.0256882	1.36229	9.72731e-05
Acetylglycine	0.9968	MS2 forward	116.035	381.068	0.0736583	0.0341718	1.26199	0.000315932
Indole	0.9484	MS2 forward	116.05	249.244	0.0442216	0.16612	1.29251	0.000157596
L-Valine	0.9654	MS2 forward	116.071	291.365	1.23239	4.94668	1.31935	0.000307944
Succinate	0.9633	MS2 forward	117.019	374.579	1.11264	0.513936	1.2863	0.000973342
Methylmalonic acid	0.7914	MS2 forward	117.018	78.201	1.61302	0.44481	1.38747	0.000520011
2-Methyl-3-hydroxybutyric acid	0.7708	MS2 forward	117.055	288.407	0.0685333	0.0344795	1.15321	0.0200219
3-Hydroxyisovaleric acid	0.6366	MS2 forward	117.055	176.607	0.00421882	0.0306396	1.34114	0.0227487
L-Threonine	0.9984	MS2 forward	118.05	344.836	0.0752386	0.139175	1.32684	0.000351352
Nicotinate	0.9986	MS2 forward	122.024	211.214	0.0716995	0.0300251	1.34229	0.000317523
Monomethyl glutaric acid	0.9139	MS2 forward	127.039	220.369	0.234874	0.0733164	1.36545	3.1293e-05
2-Methyl-3-hydroxybutyric acid	0.8362	MS2 forward	118.061	234.09	0.267299	0.32602	1.16965	0.00675073
Dihydroxyfumarate	0.4754	MS2 reverse	129.055	147.523	0.0588973	0.151599	1.28693	0.0038131
N-Acetyl-L-alanine	0.9998	MS2 forward	130.05	247.443	0.0606927	0.0399801	1.02832	0.0292548
L-Leucine	0.9819	MS2 forward	130.087	255.201	1.78562	11.4046	1.33561	0.0101276
L-Isoleucine	0.9969	MS2 forward	130.087	267.298	1.36107	6.5393	1.34612	3.3577e-05
3-Aminobenzoic acid	0.6151	MS2 forward	120.045	26.638	0.342585	0.222388	1.09093	0.0240777
L-Asparagine	0.972	MS2 forward	131.046	366.415	0.176135	0.790456	1.27189	0.00156933
Tyramine	0.9172	MS2 forward	120.078	248.206	6.15667	42.5652	1.29125	0.000340326
Maleic acid	0.6751	MS2 forward	132.029	296.388	0.0566386	0.0280906	1.33648	0.000340069
Glutaraldehyde	0.47955	MS2 reverse	123.041	287.575	0.711714	2.20378	1.30789	0.00116585
2,3-Dihydroxy-3-methylbutyric acid	0.687	MS2 forward	133.05	343.678	0.233761	0.15398	1.1612	0.0065612
Adenine	0.9487	MS2 forward	134.046	95.367	0.58322	0.268865	1.35176	1.85117e-05
Salicylic acid	0.9478	MS2 forward	137.023	328.333	0.0807274	0.0473074	1.17083	0.00750525
Hydroxyhydroquinone	0.31675	MS2 reverse	142.05	378.352	0.11506	0.0538126	1.32492	9.05369e-05
Creatine	0.46985	MS2 reverse	132.077	248.882	0.0532195	0.193913	1.29695	0.000639351
Adipic acid	0.3339	MS2 reverse	145.05	220.369	2.27772	0.547622	1.38227	1.42084e-05
Linalool oxide	0.4322	MS2 reverse	135.117	255.378	1.20792	1.0842	1.14269	0.00852967
2-Hydroxyglutarate	0.7635	MS2 forward	147.029	380.494	0.330176	0.120131	1.27784	0.0231077
D-Arabinono-1,4-lactone	0.969	MS2 forward	147.029	79.496	1.79116	0.873974	1.2193	0.00854442
p-Hydroxycinnamaldehyde	0.3803	MS2 reverse	147.044	248.952	0.242375	1.70016	1.3148	8.81844e-05
Acetohydroxamic acid	0.47415	MS2 reverse	136.058	95.3255	1.11201	0.65452	1.12878	0.00831279
Propionic acid	0.4999	MS2 reverse	147.065	321.92	0.0525798	0.0348744	1.11161	0.0341399
L-Methionine	0.9999	MS2 forward	148.042	275.74	0.0365197	0.181221	1.31399	0.000118504
Orotate	0.6923	MS2 forward	155.008	222.656	0.247269	0.0211994	1.37561	0.000698162
Allantoin	0.9937	MS2 forward	157.035	179.985	0.0299795	0.367223	1.33875	0.0146326
Alloxan	0.49425	MS2 reverse	158.019	346.836	0.00502508	0.0331136	1.23864	0.000194458
Erythritol	0.394	MS2 reverse	145.046	356.199	0.979212	1.98271	1.30633	0.000542905
DL-2-Aminoadipic acid	0.9363	MS2 forward	160.06	395.854	0.0280924	0.0693889	1.24379	0.00151706
L-Glutamine	0.996	MS2 forward	147.073	362.339	3.23952	8.96449	1.25674	0.000185466
D-Ribose	0.35355	MS2 reverse	150.051	100.315	1.52285	0.5222	1.31669	2.84773e-05
1,2-Benzenedicarboxylic acid	0.9987	MS2 forward	165.018	228.861	0.0484098	0.0719961	1.03981	0.0260455
DL-3-Phenyllactic acid	0.8796	MS2 forward	165.054	288.288	0.0655324	0.114117	1.30614	0.0015923
Caproic acid	0.31905	MS2 reverse	158.114	256.57	3.04243	0.398124	1.32966	0.00931888
Shikimate	0.9724	MS2 forward	173.044	344.567	0.533156	0.279961	1.36229	7.50295e-05
Maleamic acid	0.4791	MS2 reverse	174.039	380.519	0.148338	0.0363068	1.31481	0.011737
L-Gulonic gamma-lactone	0.9038	MS2 forward	177.039	139.481	0.195582	0.154227	1.32932	0.000252215
Caffeic Acid	0.7962	MS2 forward	163.035	338.29	0.232378	0.112975	1.342	4.84934e-05
Succinic semialdehyde	0.35615	MS2 reverse	163.057	356.198	1.76892	3.66946	1.30781	0.000548159
Caffeic Acid	0.6976	MS2 forward	179.033	338.255	0.0754424	0.0414043	1.34645	0.00424172
trans-2-Hydroxycinnamic acid	0.6164	MS2 forward	165.051	289.047	0.647433	2.6293	1.32393	0.000121779
DL-Methionine sulfoxide	0.9651	MS2 forward	166.054	289.389	0.0626114	0.244917	1.31834	0.000338912
D-Arabinono-1,4-lactone	0.4762	MS2 reverse	166.068	155.719	0.0279781	0.0793043	1.25226	0.00501175
D-Sorbitol	0.4631	MS2 reverse	181.068	290.978	0.0820938	0.262909	1.36046	0.000146926
L-Phenylalanine	0.9801	MS2 forward	166.082	283.346	0.117414	0.369812	1.25384	0.00132242
Pyridoxal (Vitamin B6)	0.9355	MS2 forward	168.061	99.432	0.633755	0.255156	1.31637	4.32969e-05
D-Xylose	0.5	MS2 reverse	168.088	248.703	0.0240914	0.152705	1.2859	7.98384e-05
N-Methylanthranilic Acid	0.36495	MS2 reverse	169.093	124.877	0.278301	0.0895334	1.33903	0.00630536
Indoleacrylic acid	0.7942	MS2 forward	170.056	248.935	0.0411414	0.165121	1.32574	5.64784e-05
Pyridoxine	0.9831	MS2 forward	170.077	110.865	0.184108	0.54748	1.32149	0.00942322
3-Methylhistidine	0.8839	MS2 forward	170.089	373.036	0.670662	1.35457	1.12591	0.0191834
Diphenylamine	0.8345	MS2 forward	170.098	25.2255	0.0359206	0.043485	1.05621	0.0292209
alpha-N-Acetyl-L-glutamine	0.7671	MS2 forward	187.07	301.508	0.0144195	0.0369918	1.33664	0.000272502
Mevalonolactone	0.4833	MS2 reverse	172.093	326.95	0.534785	0.328996	1.06246	0.0309656
3-Hydroxycapric acid	0.9995	MS2 forward	187.132	238.421	0.0392976	0.00280169	1.37517	0.00270411
Glycerol 3-phosphate	0.4882	MS2 reverse	173.017	335.965	0.067247	0.0234568	1.31692	0.0121531
Diacetyl	0.36045	MS2 reverse	173.083	25.2405	0.120929	0.143746	1.14745	0.012126
Mesaconic acid	0.4931	MS2 reverse	189.038	297.374	0.0820617	0.0219367	1.39098	3.45389e-08
3-Indolepropionic acid	0.749	MS2 forward	189.075	322.133	0.0708887	0.0427414	1.27957	0.00245512
Gly-Val	0.4818	MS2 reverse	174.099	193.216	0.0166502	0.0389839	1.29887	0.000290313
D-Galactarate	0.7167	MS2 forward	191.018	192.126	2.17651	0.218028	1.37916	0.00431441
N2-Acetyl-L-ornithine	0.9316	MS2 forward	175.104	347.867	1.0506	2.31976	1.27117	0.00411022
4-Aminophenol	0.46695	MS2 reverse	176.007	277.234	0.0368562	0.0605245	1.24306	0.00128603
N-Carboxyethyl-.gamma.-aminobutyric acid	0.7476	MS2 forward	176.087	69.151	0.556287	0.12478	1.26553	0.00450913
Ferulic acid	0.9954	MS2 forward	193.049	309.427	0.156984	0.070557	1.3393	0.000158173
2'-Deoxy-D-ribose	0.638	MS2 forward	193.07	299.299	2.23886	0.730955	1.37643	1.63951e-05
Allantoate/Allantoic acid	0.9639	MS2 forward	177.062	246.689	0.0925339	0.141381	1.01572	0.0247268
Galactonic acid	0.9866	MS2 forward	195.049	383.254	0.4064	0.334785	1.04519	0.0265118
Methoxyacetic acid	1	MS2 forward	181.067	356.199	0.0617456	0.105846	1.25271	0.00171519
L-Tyrosine	0.9561	MS2 forward	182.078	290.598	0.629355	3.10835	1.3309	0.000143371
Phosphorylcholine	0.9932	MS2 forward	184.071	480.728	9.96488	19.7039	1.24969	0.00469605
Isobutyrylglycine	0.4973	MS2 reverse	204.084	249.244	0.15327	0.459273	1.33601	0.000107196
Larixinic Acid	0.35595	MS2 reverse	187.057	328.468	0.0185972	0.044929	1.29856	0.000161016
DL-Indole-3-lactic acid	0.743	MS2 forward	188.067	248.882	2.81419	10.5873	1.33299	7.31072e-05
trans-cinnamate	0.36095	MS2 reverse	207.064	288.37	0.0408506	0.0738675	1.29274	0.00244105
alpha-Guanidinoglutaric Acid	0.3371	MS2 reverse	189.07	248.825	0.311478	1.17958	1.331	7.74417e-05
N6-Acetyl-L-lysine	0.9978	MS2 forward	189.12	339.664	0.342764	1.08427	1.24601	0.000949092
L-Pyroglutamic acid	0.9749	MS2 forward	190.067	375.28	0.0874685	0.0384797	1.27031	0.0012
beta-Homoproline	0.5	MS2 reverse	190.104	326.931	0.458774	0.248165	1.14975	0.00992302
Vigabatrin	0.32545	MS2 reverse	190.103	250.462	0.0409867	0.141931	1.35736	4.63476e-05
Glycylproline	0.4684	MS2 reverse	190.123	339.504	0.0432427	0.109963	1.27845	0.00166779
n-Propyl cinnamate	0.41325	MS2 reverse	191.103	178.936	0.0818863	0.0241696	1.22753	0.0296848
Gentisic acid	0.46165	MS2 reverse	213.038	90.256	0.347886	0.0310511	1.37002	0.0114265
Tridecanoic acid	0.7594	MS2 forward	213.183	45.365	0.0702023	0.0395528	1.11186	0.013689
Quinate	0.9397	MS2 forward	193.067	328.553	0.163227	0.0556675	1.35639	4.5847e-06
Jasmonic acid	0.30345	MS2 reverse	193.119	182.677	0.078361	0.0484057	1.13186	0.0180039
4-Hydroxybutanoic acid lactone	0.6063	MS2 forward	195.062	309.484	0.115633	0.0818158	1.17376	0.00725786
3-Hydroxy-4-methoxycinnamic acid	0.7549	MS2 forward	195.061	127.913	0.187258	0.10998	1.34574	5.13652e-05
2-Phenylacetamide	0.725	MS2 forward	196.093	44.352	0.0524844	0.0920118	1.10792	0.00916798
p-CHLOROPHENYLALANINE	0.9834	MS2 forward	200.044	234.081	4.34031	5.35173	1.34121	0.00216237
Phenylacetic acid	0.49835	MS2 reverse	200.073	291.153	0.0121619	0.0424675	1.21149	0.00381628
DL-4-Hydroxy-2-ketoglutarate	0.6091	MS2 forward	221.027	171.695	0.314494	0.10446	1.2303	0.000518709
N-Acetylmannosamine	0.6299	MS2 forward	221.09	224.303	0.0139291	0.00912101	1.18415	0.00619702
Pimelic acid	0.465	MS2 reverse	202.104	193.644	0.0217965	0.0350017	1.13303	0.00763629
Ile-Ala	0.9974	MS2 forward	203.135	227.264	0.0553435	0.139401	1.31895	0.000158727
3-(3-Indolyl)-2-oxopropanoic acid	0.9972	MS2 forward	204.062	43.089	0.195346	0.104797	1.1722	0.0407154
Dimethylallyl pyrophosphate	0.983	MS2 forward	226.993	403.436	0.0513727	0.0342856	1.23388	0.00559154
L-Tryptophan	0.9572	MS2 forward	205.093	248.712	0.835594	4.69305	1.32979	3.9447e-05
2'-Deoxyuridine	0.39495	MS2 reverse	227.064	115.021	0.087451	0.0224718	1.32441	0.0113174
Myristic acid	0.9992	MS2 forward	227.199	45.373	2.75247	1.53414	1.2436	0.00233949
Pantothenol	0.9231	MS2 forward	206.135	73.864	0.327539	0.229537	1.01703	0.0406347
gamma-Aminobutryic acid	0.4256	MS2 reverse	207.135	136.587	0.473247	1.5824	1.3638	7.53045e-06
Dihydroxyacetone phosphate	0.9394	MS2 forward	229.009	432.462	0.0590832	0.0382557	1.09736	0.0186076
Citrate	0.9288	MS2 forward	210.057	452.54	0.0315255	0.0867817	1.20924	0.0403136
Hippuric acid, methyl ester	0.48305	MS2 reverse	211.104	45.012	0.326638	0.0678848	1.34902	5.00696e-05
D-Pinitol	0.9815	MS2 forward	212.109	298.877	0.0743951	0.0293838	1.36697	1.07417e-05
Triethanolamine	0.7909	MS2 forward	213.119	436.487	0.0388359	0.077912	1.12925	0.0140628
2-Dehydro-3-deoxy-D-gluconate	0.9455	MS2 forward	237.058	355.906	0.780802	0.632982	1.06059	0.0289651
3-Hydroxydodecanoic acid	0.49655	MS2 reverse	237.147	208.06	0.0761199	0.0397863	1.19267	0.0386839
Phosphoglycolic acid	0.4058	MS2 reverse	217.065	298.939	0.233504	0.078683	1.34882	0.000131699
alpha-D-Galactose 1-phosphate	0.9827	MS2 forward	241.008	388.134	0.211335	0.150571	1.12957	0.0129605
D-Glucose 6-phosphate	0.9177	MS2 forward	241.009	320.29	0.0269898	0.0175738	1.21432	0.00613001
Cytidine	0.43125	MS2 reverse	242.075	234.691	0.166904	0.0876181	1.21591	0.00327395
Pantothenate	0.9354	MS2 forward	220.114	264.298	0.361992	0.675697	1.26859	0.00181697
N-Acetyl-D-glucosamine	0.9647	MS2 forward	222.094	251.886	0.156792	0.290812	1.29187	0.0138372
L-Iditol	0.3399	MS2 reverse	224.109	256.693	0.0157607	0.0381426	1.36411	2.30805e-05
Glu-Pro	0.6476	MS2 forward	227.107	259.435	0.0122648	0.0575637	1.33596	3.61049e-05
Isovaleric acid	0.374	MS2 reverse	227.124	146.002	0.0371573	0.060031	1.29201	0.0100487
Myristoleic acid	0.34475	MS2 reverse	227.197	58.1595	0.322221	0.10411	1.33873	0.00322291
Muramic acid	0.49865	MS2 reverse	250.09	406.218	0.0219963	0.0277633	1.13667	0.016784
4-(4-Chlorophenyl)-4-hydroxypiperidine	0.34725	MS2 reverse	229.115	298.451	0.19584	0.31621	1.11362	0.0120162
Guanabenz	0.34985	MS2 reverse	231.022	328.316	0.0484273	0.0184859	1.20093	0.000894448
DL-a-Hydroxybutyric acid	0.45745	MS2 reverse	231.083	288.396	0.507508	0.251818	1.16068	0.0169284
Val-Leu	0.9928	MS2 forward	231.167	192.426	0.131117	0.329197	1.32787	0.00682076
DL-Vanillylmandelic acid	0.4988	MS2 reverse	257.065	338.512	0.208142	0.0680678	1.37464	3.56699e-05
Ribothymidine	0.4733	MS2 reverse	257.074	89.08	0.0469882	0.0821666	1.2164	0.00820911
3-Deoxy-2-keto-6-phosphogluconic acid	0.47625	MS2 reverse	257.11	436.982	0.101014	0.18775	1.17788	0.00653598
D-Glucosamine 1-phosphate (Glucosamine-1P)	0.9898	MS2 forward	258.035	404.818	0.0215795	0.0142342	1.14873	0.0123193
Lumichrome	0.3987	MS2 reverse	258.095	120.971	0.0518685	0.0979021	1.20299	0.00289029
Propionylglycine	0.4994	MS2 reverse	261.105	267.524	0.0526969	0.0171709	1.13549	0.0200546
Phe-Ala	0.993	MS2 forward	237.12	200.784	0.0198511	0.048622	1.35486	1.6091e-05
Phenethyl Caffeiate	0.3168	MS2 reverse	265.089	306.812	0.0158879	0.0295816	1.19878	0.00312351
Cytidine	0.9999	MS2 forward	244.089	234.194	0.51695	0.326721	1.09035	0.0132512
Heptadecanoic acid	0.9601	MS2 forward	269.245	42.805	0.659206	1.18513	1.24585	0.00133895
Indole-3-pyruvic acid	0.3755	MS2 reverse	245.092	234.182	0.0575875	0.0381863	1.07657	0.017386
Arbutin	0.9985	MS2 forward	271.079	154.519	5.9938	4.74244	1.10188	0.0162316
Leu-Leu	0.9989	MS2 forward	245.183	178.932	0.114644	0.367869	1.34711	0.000158059
Pro-Met	0.9575	MS2 forward	246.105	352.822	0.0740367	0.0372852	1.02981	0.00989396
Flutamide	0.43685	MS2 reverse	275.058	267.771	0.0312449	0.0129842	1.3122	0.000374316
alpha-N-Acetyl-L-glutamine	0.8385	MS2 forward	249.105	347.009	0.078504	0.174098	1.23659	0.00038201
Val-Met	0.7663	MS2 forward	249.123	197.065	0.0194085	0.0674189	1.28888	0.000108464
2-C-Methyl-D-erythritol 2,4-cyclodiphosphate	0.7948	MS2 forward	276.984	366.496	0.0202486	0.00399099	1.3871	0.00035732
Adenosine	0.9996	MS2 forward	250.09	98.217	3.66971	1.64205	1.21996	0.00250835
L-Abrine	0.46775	MS2 reverse	277.125	177.131	0.0144025	0.0283733	1.34653	8.08938e-05
epsilon-Captrolactone	0.44385	MS2 reverse	251.124	201.436	0.0133589	0.0197359	1.02898	0.0456445
Deoxyadenosine	0.999	MS2 forward	252.105	141.91	0.314602	0.136149	1.31479	5.71705e-05
N-Acetyl-L-glutamate	0.8662	MS2 forward	253.078	366.264	0.111981	0.0329359	1.29956	0.00174837
Methyl acetoacetate	0.4979	MS2 reverse	255.083	142.462	0.0118787	0.0201657	1.0399	0.036885
Oleic acid	1	MS2 forward	281.244	42.784	3.44159	1.68063	1.30259	0.00159386
O-Phosphotyrosine	0.4999	MS2 reverse	282.017	430.92	0.0148993	0.00809946	1.28008	0.00107255
Xanthosine	0.8801	MS2 forward	283.064	299.92	0.0133907	0.0298207	1.35855	6.88755e-05
Stearic acid	0.9982	MS2 forward	283.261	42.882	8.45337	12.9834	1.26607	0.00137235
Primidone	0.408	MS2 reverse	257.071	231.542	0.0229301	0.0374303	1.3078	0.000840082
Kaempferol	0.9995	MS2 forward	285.036	161.964	2.34481	1.61156	1.14193	0.00597
Glycerophosphocholine	0.9917	MS2 forward	258.108	374.991	12.2614	19.4015	1.08267	0.0203557
Lys-Asn	0.49435	MS2 reverse	260.146	318.094	0.0721136	0.206337	1.31133	2.75947e-05
D-Ribose 5-phosphate	0.8384	MS2 forward	289.029	451.067	0.0291336	0.0159933	1.20338	0.00318468
Argininosuccinic acid	0.7528	MS2 forward	289.111	455.151	0.0253751	0.00830423	1.34146	5.12634e-06
all cis-(6,9,12)-Linolenic acid	0.7207	MS2 forward	261.218	33.291	0.570735	0.370672	1.00425	0.0491112
Ile-Met	0.9814	MS2 forward	263.144	175.069	0.0344927	0.109711	1.34892	2.2813e-05
Anisomycin	0.4512	MS2 reverse	266.144	207.862	0.194111	0.128641	1.05263	0.0234394
Phe-Thr	0.9885	MS2 forward	267.131	205.603	0.0161055	0.041841	1.1456	0.00588705
Nordihydroguaiaretic Acid	0.3539	MS2 reverse	267.14	173.755	0.0168856	0.0391541	1.13015	0.00392742
5'-Deoxyadenosine	0.49995	MS2 reverse	269.135	202.376	0.0357704	0.0122209	1.32408	0.000625405
His-Ile	0.9701	MS2 forward	269.157	285.141	0.0493177	0.084422	1.18406	0.0113168
Ergothioneine	0.4774	MS2 reverse	272.131	316.678	0.0517355	0.0263567	1.30085	0.00133398
Midodrine	0.30535	MS2 reverse	272.158	402.271	0.574913	0.847747	1.05528	0.0231379
Quercetin	0.9712	MS2 forward	301.031	49.2145	9.42501	5.01839	1.25771	0.0047553
Naringenin	0.9801	MS2 forward	273.072	144.685	0.404089	0.162007	1.12553	0.0248915
Uridine	0.9625	MS2 forward	303.079	159.476	0.100314	0.0341715	1.20801	0.000926248
Cytidine 2',3'-cyclic phosphate	0.9991	MS2 forward	304.03	409.625	0.0122818	0.0309012	1.24771	0.00533964
Pro-Val	0.48515	MS2 reverse	275.158	434.27	0.0931904	0.173068	1.07746	0.025179
Marmesin	0.3559	MS2 reverse	305.106	465.134	0.0335926	0.0179621	1.02137	0.0304451
Ellipticine	0.49995	MS2 reverse	305.135	112.979	0.0256342	0.0671476	1.19268	0.00967751
gamma-L-Glutamyl-L-glutamic acid	0.96	MS2 forward	277.1	446.38	0.0940675	0.184539	1.29459	0.000868512
gamma-L-Glutamyl-L-phenylalanine	0.8678	MS2 forward	277.115	335.137	0.0148911	0.0490408	1.32138	0.000531064
Oxazepam	0.4912	MS2 reverse	307.029	266.061	0.0276921	0.0841156	1.32011	0.00142851
L-Saccharopine	0.9964	MS2 forward	277.137	436.431	1.31412	2.65661	1.11345	0.0157944
Itaconic acid	0.4065	MS2 reverse	278.092	356.028	0.0300488	0.0513263	1.29685	0.000883055
Val-Tyr	0.4476	MS2 reverse	280.136	328.769	0.432657	1.64551	1.2421	0.00047274
Arachidic acid	0.9999	MS2 forward	311.29	41.533	1.18051	2.46444	1.26284	0.000757651
3-Methoxy-4-Hydroxyphenylglycol Sulfate	0.42725	MS2 reverse	282.057	48.979	0.0814226	0.376234	1.29204	0.0204588
Guanosine	1	MS2 forward	284.094	349.992	0.029504	0.0398803	1.12518	0.0455618
Lys-Asp	0.4983	MS2 reverse	284.121	364.238	0.0539197	0.222987	1.25988	0.0192907
Coumestrol	0.44805	MS2 reverse	286.068	43.663	0.419076	7.50148	1.37072	0.00200691
Tetrahydro-L-biopterin	0.4714	MS2 reverse	286.084	480.603	0.0566606	0.101995	1.31093	0.00964731
5'-Phosphoribosyl-5-amino-4-imidazolecarboxamide (AICAR)	0.3018	MS2 reverse	319.048	356.64	0.017675	0.00642024	1.15297	0.0194704
Hesperetin	0.9223	MS2 forward	323.047	38.234	0.0126116	0.0250431	1.1107	0.011238
Argininosuccinic acid	0.9638	MS2 forward	291.126	454.992	0.262408	0.120529	1.19105	0.00249534
Fisetinidol	0.49625	MS2 reverse	292.118	391.474	0.114431	0.302559	1.22789	0.00612799
Heneicosanoic acid	0.9993	MS2 forward	325.306	40.6445	0.0709219	0.360103	1.36384	0.00270483
Adenosine 3',5'-cyclic phosphate (cAMP)	0.8203	MS2 forward	328.04	258.753	0.435179	0.661697	1.06195	0.0264556
Ile-Tyr	0.49865	MS2 reverse	294.152	328.985	0.13899	0.632975	1.28229	0.000531912
Acetylvalerenolic acid	0.9189	MS2 forward	329.118	106.669	0.376652	0.57737	1.18042	0.00655411
Leu-Tyr	0.8366	MS2 forward	295.162	198.839	0.0334382	0.0837716	1.33801	8.70734e-05
beta-Estradiol	0.5	MS2 reverse	331.186	33.469	0.308074	0.0721425	1.29362	0.00157185
2-Amino-1-phenylethanol	0.3931	MS2 reverse	297.151	253.417	0.0613244	0.0915963	1.2052	0.00652049
Nicotinamide ribotide	0.411	MS2 reverse	333.054	423.6	0.756177	0.202811	1.3497	0.00375908
Linoleic acid	0.7582	MS2 forward	298.271	35.8665	0.0754487	0.114436	1.06207	0.0390518
Nitrazepam	0.9797	MS2 forward	299.118	436.609	0.159728	0.336709	1.2438	0.0022273
Rhapontigenin	0.31145	MS2 reverse	300.12	436.418	0.0347647	0.0734275	1.19432	0.00617043
Artemisinin	0.3129	MS2 reverse	300.178	207.977	0.592124	0.395323	1.05245	0.0245648
3-ketosphinganine	0.6147	MS2 forward	300.286	36.644	0.0202663	0.0334203	1.15356	0.0187193
Lys-Pro	0.35335	MS2 reverse	304.183	436.174	0.0224577	0.0788282	1.30258	0.000345171
Behenic acid	0.9993	MS2 forward	339.321	40.29	0.944038	1.47416	1.07324	0.0158183
Cytidine 5'-monophosphate	0.9977	MS2 forward	306.046	310.622	0.0888041	0.431088	1.27639	0.0323647
Dimethyl 4,4-o-Phenylene-Bis (3-Thiophanate)	0.4627	MS2 reverse	341.043	31.1805	0.35208	0.0291119	1.3681	0.00343344
Isopentenyl pyrophosphate	0.3357	MS2 reverse	307.03	271.491	0.264804	0.800325	1.26536	0.0215638
Adenosine monophosphate (AMP)	0.972	MS2 forward	346.049	420.19	0.432643	0.193636	1.2713	0.000176091
N2,N2-Dimethylguanosine	0.9999	MS2 forward	312.127	187.774	0.0201842	0.14846	1.35595	0.00841327
1-Palmitoylglycerol	0.9675	MS2 forward	313.271	135.792	3.46758	1.08129	1.30428	0.0156188
L-Ascorbic acid	0.3207	MS2 reverse	351.066	118.724	0.698257	0.874673	1.18159	0.00806982
Isoimperatorin	0.49515	MS2 reverse	315.058	289.408	0.178259	0.100046	1.15623	0.0384682
beta-Octylglucoside	0.45325	MS2 reverse	315.181	156.295	3.78538e-05	0.00495609	1.36629	0.046094
Chlorogenic acid	0.9818	MS2 forward	353.082	272.57	0.562363	0.296787	1.11305	0.0291938
Tricosanoic acid	0.865	MS2 forward	353.336	39.644	0.0859158	0.28896	1.34624	1.86971e-05
Glu-Lys	0.657	MS2 forward	317.179	385.358	0.0164148	0.0327197	1.19183	0.00318066
Leu-Trp	0.8959	MS2 forward	318.178	176.441	0.0116823	0.0342695	1.21784	0.00331703
Phytosphingosine	0.8473	MS2 forward	318.296	147.377	0.12957	0.170445	1.10994	0.0179197
Acetyl-DL-Valine	0.3365	MS2 reverse	319.183	228.292	0.0379846	0.0804617	1.05619	0.0117224
N-Acetylglucosamine 1-phosphate	0.49665	MS2 reverse	360.065	275.016	0.0790909	0.137213	1.17623	0.0168228
Arg-Phe	0.7294	MS2 forward	322.184	328.274	0.0113282	0.0171101	1.00856	0.0257643
Guanosine 5'-monophosphate	0.7523	MS2 forward	362.044	430.742	0.109547	0.284717	1.14084	0.0339662
Cytidine 5'-monophosphate (CMP)	0.796	MS2 forward	324.056	447.098	0.060477	0.0337872	1.14992	0.00782317
Uridine 5'-monophosphate (UMP)	0.9989	MS2 forward	325.04	429.811	0.242724	0.109597	1.23127	0.000686001
2-Hydroxyadenine	0.48365	MS2 reverse	325.089	338.058	0.460006	0.217539	1.35251	2.85923e-05
Pyrethrosin	0.6733	MS2 forward	365.165	197.395	0.00820466	0.0242045	1.15195	0.0017436
Phe-Tyr	0.4841	MS2 reverse	328.136	306.18	0.037141	0.172023	1.29473	0.000516563
Dopamine	0.47885	MS2 reverse	329.146	182.63	0.00376655	0.0149259	1.34085	0.00782769
Adenosine 2',3'-cyclic monophosphate	0.9954	MS2 forward	330.057	258.714	0.552727	1.1349	1.24071	0.00383673
Inosine 5'-monophosphate	0.49735	MS2 reverse	331.043	482.81	0.128694	0.150137	1.15753	0.0114008
Tolbutamide	0.4113	MS2 reverse	331.136	202.639	0.0116576	0.0955748	1.34727	0.00243702
4,6-Dioxoheptanoic acid	0.402	MS2 reverse	334.147	198.584	0.00583143	0.021552	1.36989	0.000549523
Quinic acid	0.625	MS2 forward	383.113	328.697	1.12772	0.0789616	1.3805	0.000560557
2-keto-D-Gluconic acid	0.46625	MS2 reverse	387.083	343.632	0.00890822	0.00484497	1.10251	0.010841
Ribitol	0.3877	MS2 reverse	343.096	100.97	0.0205807	0.0625972	1.28153	0.000216723
Usnic acid	0.37315	MS2 reverse	344.088	356.681	0.0527154	0.0432014	1.08397	0.0196488
Arg-Met	0.38135	MS2 reverse	344.124	425.8	0.206745	0.16275	1.01862	0.03832
Donepezil	0.45305	MS2 reverse	344.203	53.8515	0.13947	0.0972705	1.15668	0.00530148
5(S),14(R)-Lipoxin B4	0.37355	MS2 reverse	389.174	144.265	0.027848	0.0470959	1.24441	0.0263206
3',5'-Cyclic guanosine monophosphate	0.9926	MS2 forward	346.052	311.525	0.0785636	0.187977	1.27333	0.0222708
Adenosine 3'-monophosphate	0.996	MS2 forward	348.067	397.628	0.432499	0.842051	1.05412	0.0370644
4-Methylumbelliferyl beta-D-glucuronide	0.49995	MS2 reverse	353.084	118.216	0.0369271	0.0569817	1.18723	0.00495954
Jasmine lactone	0.41935	MS2 reverse	354.269	110.671	0.292257	0.179034	1.21119	0.00425521
Chlorogenic acid	0.9971	MS2 forward	355.099	305.885	0.0802746	0.0506776	1.17374	0.00612394
Behenic acid	0.3978	MS2 reverse	358.365	49.3555	0.0843916	0.16491	1.2916	0.000402517
Galactinol	0.8164	MS2 forward	360.148	425.799	2.37057	1.48306	1.26109	0.00145384
Sucrose	0.9605	MS2 forward	360.148	355.893	6.05892	12.9356	1.31483	0.000439136
Carbenicillin	0.4997	MS2 reverse	361.093	420.08	0.0113956	0.0503943	1.34738	0.0101345
Prunasin	0.8287	MS2 forward	362.062	386.649	0.0863513	0.111069	1.17888	0.00871573
Rosmarinic Acid	0.32035	MS2 reverse	419.102	350.705	0.205452	0.041861	1.32794	0.0101987
N-Acetylneuraminic acid	0.3425	MS2 reverse	370.125	48.2835	0.36479	0.100585	1.10698	0.0217996
Arg-His	0.30925	MS2 reverse	375.195	381.275	0.0468227	0.0241911	1.22683	0.00304572
Riboflavin	0.9945	MS2 forward	377.143	207.862	0.133772	0.0980346	1.11635	0.0259521
Apigenin 7-glucoside	0.4657	MS2 reverse	431.09	101.102	0.755982	0.277606	1.30694	0.00208127
Benzylbutylphthalate	0.46695	MS2 reverse	379.097	216.429	0.0152553	0.0924585	1.35235	0.00141505
Naringenin-7-O-Glucoside	0.9871	MS2 forward	433.105	136.823	1.58189	0.566137	1.33579	0.0140661
Coniferol	0.3434	MS2 reverse	383.146	54.668	0.0305182	0.0507757	1.0827	0.025656
Theanine	0.44385	MS2 reverse	387.174	251.096	0.00620672	0.0196075	1.32547	0.000212038
Fludrocortisone acetate	0.49545	MS2 reverse	443.184	317.516	0.619534	1.18171	1.28035	0.000640711
CDP-ethanolamine	0.3177	MS2 reverse	445.045	433.621	0.0096317	0.00508139	1.26569	0.00210549
Estrone-3-glucuronide	0.3306	MS2 reverse	445.19	317.328	0.0253936	0.0544199	1.26269	0.000839262
Betulinic Acid	0.9993	MS2 forward	455.343	78.818	0.147073	0.0311165	1.29403	0.0198222
Uridine 5'-diphosphate (UDP)	0.9991	MS2 forward	405.007	430.694	0.448725	0.340984	1.04126	0.0238011
Tamsulosin	0.38955	MS2 reverse	467.18	136.756	0.00616068	0.016396	1.34193	0.000384809
Ascorbyl stearate	0.3488	MS2 reverse	479.232	47.988	0.220281	0.102201	1.17071	0.00970145
Zingerone	0.49095	MS2 reverse	427.154	131.554	0.00557729	0.0790812	1.36521	0.00597239
Adenosine 3',5'-diphosphate (PAP)	0.8126	MS2 forward	428.035	422.217	0.0166707	0.00989313	1.25628	0.000947125
alpha-Tocopherol (Vitamin E)	0.8824	MS2 forward	430.375	32.784	1.29017	3.14506	1.27522	0.00153487
N-Acetyl-L-phenylalanine	0.4995	MS2 reverse	432.22	87.403	0.0713063	0.110625	1.18577	0.00424492
Nomilin	0.6659	MS2 forward	495.213	172.353	2.39296e-05	0.0317987	1.39363	0.00221549
1,3-Dicaffeoylquinic acid	0.7531	MS2 forward	515.132	338.407	17.4399	7.51482	1.35371	3.40766e-05
Glutethimide	0.40595	MS2 reverse	452.246	161.968	0.0938192	0.139429	1.07981	0.0165686
1-Palmitoyl-2-hydroxy-sn-glycero-3-phosphoethanolamine	0.9946	MS2 forward	454.291	192.247	3.87136	2.42849	1.08776	0.0208338
Hyperoside	0.9994	MS2 forward	465.102	305.036	7.24702	4.15769	1.27291	0.00136857
Nalidixic acid	0.46225	MS2 reverse	465.17	280.097	0.162206	0.36353	1.27975	0.00168299
Irbesartan	0.4885	MS2 reverse	467.187	307.157	0.0172119	0.0472544	1.33166	0.000340733
1-Myristoyl-sn-glycero-3-phosphocholine	0.9589	MS2 forward	468.306	189.806	0.809862	0.24219	1.3186	0.000394858
Cyclic adenosine diphosphate ribose	0.7709	MS2 forward	540.043	422.504	0.121669	0.06196	1.31895	9.07991e-05
Manumycin A	0.4537	MS2 reverse	549.273	95.6995	0.991175	0.730919	1.1163	0.0160894
APIIN	0.41015	MS2 reverse	563.13	169.921	0.170133	0.240918	1.06697	0.0260442
Uridine diphosphate glucose(UDP-D-Glucose)	0.9548	MS2 forward	565.039	431.089	1.66715	0.849808	1.28436	0.000399364
6-Benzylaminopurine	0.4998	MS2 reverse	489.158	349.844	0.0437067	0.0200582	1.12337	0.0286955
Apigenin 7-glucoside	0.5	MS2 reverse	493.129	172.54	0.00789261	0.165355	1.35615	0.00266918
Naringin	0.49265	MS2 reverse	579.16	210.054	0.242223	0.094587	1.36779	3.2777e-05
Garcinol	0.48795	MS2 reverse	601.34	44.1265	0.540329	0.143436	1.36112	0.000104535
Neohesperidin	0.49295	MS2 reverse	609.183	54.349	0.0578379	0.120367	1.31733	0.000911245
Glutathione disulfide	0.9248	MS2 forward	611.134	481.738	0.593407	0.392018	1.15285	0.0161865
1-Stearoyl-sn-glycerol 3-phosphocholine	0.8532	MS2 forward	523.354	176.999	1.4785	0.334357	1.35161	8.65932e-06
1-Stearoyl-2-hydroxy-sn-glycero-3-phosphocholine	0.9956	MS2 forward	524.37	181.988	4.11161	2.58693	1.09971	0.021311
ADP-ribose	0.6554	MS2 forward	542.067	422.235	0.0460744	0.0287509	1.14163	0.0131019
5-Oxo-ETE	0.8052	MS2 forward	635.44	75.349	0.591399	1.72038	1.39059	4.74921e-08
beta-Cryptoxanthin	0.8339	MS2 forward	552.429	32.132	3.43797	2.2938	1.19872	0.00273095
ADP-glucose	0.44525	MS2 reverse	554.076	423.086	0.0249111	0.0136619	1.05956	0.0244566
Stachyose	0.4926	MS2 reverse	665.211	51.106	0.0476021	0.184549	1.27427	0.0410705
1-Oleoyl-sn-glycero-3-phosphocholine	0.8489	MS2 forward	566.308	193.545	0.0500208	0.0701589	1.07044	0.0291686
Biliverdin	0.8139	MS2 forward	583.254	231.53	0.0132474	0.0189721	1.02065	0.0421026
UDP-D-Galactose	0.9942	MS2 forward	584.088	430.694	0.384512	0.286112	1.05989	0.0220356
Niflumic Acid	0.4994	MS2 reverse	587.115	136.491	0.0295624	0.226534	1.3742	1.12176e-09
1-Palmitoyl-2-oleoyl-sn-glycero-3-phosphate	0.33435	MS2 reverse	690.498	41.5355	0.460899	0.29455	1.14104	0.0112377
Lycorine	0.3623	MS2 reverse	597.221	53.993	0.0150109	0.026263	1.17973	0.00778246
Uridine 5'-diphosphoglucuronic acid (UDP-D-glucuronate)	0.9924	MS2 forward	598.067	464.505	0.0112544	0.0067389	1.24461	0.00257502
Androstanedione	0.3088	MS2 reverse	599.41	33.793	6.38222	3.53923	1.29754	0.00108388
Cytidine 2',3'-cyclic phosphate	0.4967	MS2 reverse	611.09	409.05	0.0327795	0.138828	1.25819	0.031022
Benztropine	0.49875	MS2 reverse	615.404	34.099	0.668074	0.343124	1.30761	8.82617e-05
Isradipine	0.3976	MS2 reverse	741.283	243.504	0.00828582	0.00429294	1.22967	0.00241404
Bilirubin	0.5	MS2 reverse	645.292	90.2305	0.0995488	0.6538	1.32967	0.0150294
Nicotinamide adenine dinucleotide (NAD)	0.9444	MS2 forward	664.118	422.235	0.563697	0.301768	1.21764	0.00308278
Glycyrrhizic Acid	0.4999	MS2 reverse	843.395	82.389	0.0852926	0.0272326	1.38529	1.22236e-07
S-Lactoylglutathione	0.3929	MS2 reverse	759.21	221.251	1.28743	0.898197	1.24277	0.00141811
Decanoyl-CoA	0.49965	MS2 reverse	920.227	282.764	0.0931354	0.0397979	1.25141	0.000291192
Thioetheramide	0.9603	MS2 forward	780.559	120.921	56.2463	27.7134	1.17044	0.00586644
Heptadecanoyl CoA	0.4998	MS2 reverse	1018.37	96.3585	0.023277	0.0845872	1.23067	0.00848233
Malonyl coenzyme A	0.3343	MS2 reverse	895.135	315.625	0.0260218	0.0134323	1.17863	0.00446689
Cyanidin 3-galactoside cation	0.8617	MS2 forward	899.219	162.582	0.459689	0.348641	1.16055	0.00741163
Aescin	0.49995	MS2 reverse	1129.54	250.081	0.0249658	0.00915688	1.11357	0.0214099
