# Supplementary material for: Metabolomics Analysis Provides New Insights Into the Molecular Mechanisms of Parasitic Plant Dodder Elongation in vitro
Source: Front Plant Sci. 2022 Jun 20;13:921245. doi: 10.3389/fpls.2022.921245 (PMC9251578; doi:10.3389/fpls.2022.921245)
Supplement: Supplementary Figure 1 — PCA plot showing the metabolomic trajectory of the detached dodder shoots growth on days 0, 1, 2, and 4 (B: basal stems; T: shoot tips). QC, quality control samples. [file Data_Sheet_1.zip › Supplementary Material Presentation - Copy/Supplementary Table S4.xlsx]

## Sheet: 0 d-B vs. 0 d-T
Supplementary Table 4. Metabolites identified by LC-ESI-MS/MS in dodder shoots (Basal stems vs shoot tips) at 0 d in vitro.
name	MS2 score	type	mz	rt	0 d-B	0 d-T	VIP	P-VALUE
Dihydroxyacetone	1	MS2 forward	71.0139	297.192	0.313969	0.122902	1.16333	0.0017349
Dimethylformamide	0.7941	MS2 forward	74.0591	25.498	0.206325	0.284382	1.09811	0.00295307
Malonic acid	0.9618	MS2 forward	103.003	377.659	0.810267	0.420104	1.23842	5.31573e-07
Glyceric acid	0.7761	MS2 forward	105.019	295.375	0.307252	0.799376	1.22573	5.94391e-06
Uracil	0.9995	MS2 forward	111.019	159.473	0.17018	0.421701	1.1784	0.000353816
Creatinine	0.8914	MS2 forward	113.06	77.593	0.245846	0.992008	1.16821	0.0108049
L-Proline	0.9853	MS2 forward	114.055	259.133	0.0427459	0.121841	1.20425	0.000285164
Acetylglycine	0.9968	MS2 forward	116.035	381.068	0.0156703	0.0736583	1.23451	2.54398e-06
Succinate	0.9633	MS2 forward	117.019	374.579	0.603869	1.11264	1.15037	0.00160081
Nicotinate	0.9986	MS2 forward	122.024	211.214	0.0360586	0.0716995	1.17193	0.000854366
Monomethyl glutaric acid	0.9139	MS2 forward	127.039	220.369	0.0758669	0.234874	1.21362	3.60848e-05
L-Pyroglutamic acid	0.9789	MS2 forward	128.035	384.417	0.26523	0.708244	1.21656	1.42939e-05
ketoisocaproic acid	0.7365	MS2 forward	129.055	47.062	0.505548	2.02974	1.21167	0.00319758
N-Acetyl-L-alanine	0.9998	MS2 forward	130.05	247.443	0.02015	0.0606927	1.22809	0.000867337
Methylmalonic acid	0.32695	MS2 reverse	119.031	167.579	0.0617815	0.119927	1.08661	0.00378948
3-Aminobenzoic acid	0.6151	MS2 forward	120.045	26.638	0.078143	0.342585	1.15531	0.000272341
L-Aspartate	0.9851	MS2 forward	132.029	390.604	0.530262	1.2812	1.2226	0.00202705
L-Malic acid	0.9034	MS2 forward	133.014	391.029	17.6239	12.8301	1.11958	0.0031621
2,3-Dihydroxy-3-methylbutyric acid	0.687	MS2 forward	133.05	343.678	0.051946	0.233761	1.23698	1.01328e-06
Adenine	0.9487	MS2 forward	134.046	95.367	0.35871	0.58322	1.17205	0.000207676
Urocanic acid	0.9971	MS2 forward	137.034	175.673	0.0357704	0.181683	1.21505	2.60497e-06
Hydroxyhydroquinone	0.31675	MS2 reverse	142.05	378.352	0.0468289	0.11506	1.2368	1.32049e-06
L-Carnitine	0.42365	MS2 reverse	142.086	274.775	0.0110027	0.0460486	1.2156	1.82776e-06
D-Threitol	0.6927	MS2 forward	143.034	296.705	0.428296	0.214774	1.14026	0.00410154
Pyruvaldehyde	0.3595	MS2 reverse	143.034	387.012	0.173979	0.0721876	1.0801	0.0016455
1-Naphthol	0.8196	MS2 forward	143.05	34.3705	0.102584	0.164792	1.06478	0.00840143
alpha-ketoglutarate	0.8824	MS2 forward	145.013	356.602	0.51928	1.18867	1.23331	5.31691e-07
Adipic acid	0.3339	MS2 reverse	145.05	220.369	0.591856	2.27772	1.21041	2.80026e-05
Butyl lactate	0.32045	MS2 reverse	145.086	284.746	0.0384563	0.343854	1.23326	0.000365081
Linalool oxide	0.4322	MS2 reverse	135.117	255.378	1.10729	1.20792	1.00496	0.0116634
(S)-2-Hydroxyglutarate	0.7635	MS2 forward	147.029	380.494	0.149592	0.330176	1.08096	0.013519
Acetohydroxamic acid	0.47415	MS2 reverse	136.058	95.3255	0.607097	1.11201	1.12787	0.000567155
Propionic acid	0.4999	MS2 reverse	147.065	321.92	0.0120757	0.0525798	1.21465	0.006615
Glycerol 3-phosphate	0.4996	MS2 reverse	152.994	238.526	0.0146343	0.0328522	1.12094	0.0032162
Orotate	0.6923	MS2 forward	155.008	222.656	0.0388844	0.247269	1.18989	4.90903e-05
1-Phenylethylamine	0.34325	MS2 reverse	144.077	185.298	3.49441	5.70544	1.1701	7.6634e-05
Acetyl-DL-Valine	0.9988	MS2 forward	158.081	338.786	0.133402	0.594051	1.22803	0.00164362
D-Tagatose	0.6385	MS2 forward	161.044	65.7155	0.333416	0.442196	1.00091	0.0150185
L-Glutamate	0.9986	MS2 forward	148.057	384.243	3.2339	5.90931	1.19534	8.44371e-06
Phenylpyruvate	0.9962	MS2 forward	163.038	45.953	0.156147	0.312617	1.01456	0.0237262
4-Hydroxycinnamic acid	0.9998	MS2 forward	163.039	166.307	0.509368	0.201923	1.09825	0.00529718
L-Methionine	0.8995	MS2 forward	150.061	384.251	0.0277038	0.0467426	1.17091	6.17494e-05
DL-3-Phenyllactic acid	0.8796	MS2 forward	165.054	288.288	0.0137466	0.0655324	1.23851	8.88744e-07
Vanillic acid	0.8842	MS2 forward	167.034	320.536	0.00937428	0.0627498	1.19567	1.57779e-05
DL-Homocysteine	0.46685	MS2 reverse	153.072	366.682	0.064789	0.13121	1.20831	1.86131e-06
cis-4-Hydroxy-D-proline	0.7001	MS2 forward	154.046	376.307	0.014316	0.0517049	1.14059	0.000198034
Acetyl-DL-Leucine	0.9994	MS2 forward	172.096	320.042	0.0256318	0.132358	1.21662	0.00945476
Maleamic acid	0.4791	MS2 reverse	174.039	380.519	0.0291467	0.148338	1.18462	0.00985818
DL-Homoserine	0.44405	MS2 reverse	161.088	339.5	0.0346738	0.0885645	1.12793	0.0215307
L-Gulonic gamma-lactone	0.9038	MS2 forward	177.039	139.481	0.360351	0.195582	1.18136	0.00821258
4-Methoxycinnamic acid	0.9286	MS2 forward	177.054	35.1555	0.092881	0.207319	1.1279	0.00264635
Caffeic Acid	0.6976	MS2 forward	179.033	338.255	0.109045	0.0754424	1.08115	0.00482117
Dimethylglycine	0.4191	MS2 reverse	164.088	307.962	0.0073071	0.0176238	1.13316	0.00303331
myo-Inositol	0.9846	MS2 forward	179.055	383.037	9.25711	4.2112	1.11798	0.00189629
D-Fructose	0.9814	MS2 forward	179.054	257.932	4.04408	1.89211	1.04489	0.00844542
trans-3-Coumaric acid	0.7967	MS2 forward	165.051	115.299	0.0777558	0.199069	1.07131	0.015835
D-Sorbitol	0.4631	MS2 reverse	181.068	290.978	0.250816	0.0820938	1.14526	0.0253444
Pyridoxal (Vitamin B6)	0.9355	MS2 forward	168.061	99.432	0.198924	0.633755	1.18513	7.85006e-06
Homogentisic acid	0.4718	MS2 reverse	169.045	143.909	0.00550597	0.0482023	1.19744	0.00662787
N-Methylanthranilic Acid	0.36495	MS2 reverse	169.093	124.877	0.030231	0.278301	1.20149	0.00303801
Pyridoxine	0.9831	MS2 forward	170.077	110.865	0.0609229	0.184108	1.17602	6.56442e-05
3-Methylhistidine	0.8839	MS2 forward	170.089	373.036	0.261143	0.670662	1.10644	0.0278052
Mevalonolactone	0.4833	MS2 reverse	172.093	326.95	0.156087	0.534785	1.18153	0.00581436
Kynurenic acid	0.9999	MS2 forward	188.033	178.747	0.377087	1.53017	1.22229	0.00447837
Hydroxyproline	0.8022	MS2 forward	173.089	358.255	0.812532	3.25955	1.1426	0.00262734
Phosphoenolpyruvate	0.7547	MS2 forward	188.961	418.838	0.0177957	0.0253068	1.14265	0.00666838
Mesaconic acid	0.4931	MS2 reverse	189.038	297.374	0.251362	0.0820617	1.22135	0.00509058
3-Indolepropionic acid	0.749	MS2 forward	189.075	322.133	0.0200971	0.0708887	1.20995	0.000108875
Glutaric acid	0.38535	MS2 reverse	174.072	292.461	0.136268	0.695577	1.16581	0.033919
D-Galactarate	0.7167	MS2 forward	191.018	192.126	0.545	2.17651	1.19552	0.00615349
N2-Acetyl-L-ornithine	0.9316	MS2 forward	175.104	347.867	0.431354	1.0506	1.18311	0.00539744
N-Carboxyethyl-.gamma.-aminobutyric acid	0.7476	MS2 forward	176.087	69.151	0.0651967	0.556287	1.15916	0.0123645
Serotonin	0.7052	MS2 forward	177.098	136.331	0.0868699	0.176492	1.13126	0.00109394
Galactonic acid	0.9866	MS2 forward	195.049	383.254	0.188571	0.4064	1.22727	2.49165e-06
L-Threonine	0.4679	MS2 reverse	180.084	428.272	0.105319	0.427106	1.18977	2.39978e-05
Dodecanoic acid	0.9224	MS2 forward	199.168	47.0565	0.76802	0.402703	1.18492	0.00019415
Phosphorylcholine	0.9932	MS2 forward	184.071	480.728	4.60065	9.96488	1.19057	0.00010674
Hydroxyacetone	0.5	MS2 reverse	187.033	288.136	0.00684244	0.0291737	1.19001	0.000148294
Ala-Pro	0.4365	MS2 reverse	187.104	366.045	0.214679	0.575037	1.20211	2.30318e-06
N-Acetyl-D-phenylalanine	0.8745	MS2 forward	206.08	307.333	0.0760885	0.208051	1.23051	1.14452e-06
trans-cinnamate	0.36095	MS2 reverse	207.064	288.37	0.00733008	0.0408506	1.24054	0.000408603
D-Lyxose	0.43935	MS2 reverse	209.064	318.682	0.130184	0.32151	1.21542	4.96159e-05
beta-Homoproline	0.5	MS2 reverse	190.104	326.931	0.124151	0.458774	1.18448	0.00411183
Vigabatrin	0.32545	MS2 reverse	190.103	250.462	0.029846	0.0409867	1.01878	0.0123088
Glycylproline	0.4684	MS2 reverse	190.123	339.504	0.0272338	0.0432427	1.04241	0.0125848
D-Ribulose 5-phosphate	0.42355	MS2 reverse	210.999	404.966	0.0234918	0.0445442	1.01982	0.00228805
DL-Benzylsuccinic acid	0.30345	MS2 reverse	191.066	107.838	0.0346583	0.114366	1.19995	0.00459791
Gentisic acid	0.46165	MS2 reverse	213.038	90.256	0.153914	0.347886	1.06771	0.0391955
Citric acid	0.6109	MS2 forward	193.03	452.454	0.00939212	0.0365384	1.0859	0.040297
Quinate	0.9397	MS2 forward	193.067	328.553	0.220937	0.163227	1.09326	0.00393006
4-Hydroxybutanoic acid lactone	0.6063	MS2 forward	195.062	309.484	0.0662697	0.115633	1.05463	0.00385511
Caffeine	0.9894	MS2 forward	195.083	41.792	0.0305882	0.0512022	1.02665	0.00623917
2-Phenylacetamide	0.725	MS2 forward	196.093	44.352	0.0225868	0.0524844	1.1015	0.0260484
Pantothenate	0.8576	MS2 forward	218.101	264.556	1.40586	2.3104	1.16383	0.000429635
D-Mannose	0.9535	MS2 forward	198.093	296.726	0.539116	0.195304	1.14217	0.000308572
DL-4-Hydroxy-2-ketoglutarate	0.6091	MS2 forward	221.027	171.695	0.141639	0.314494	1.13224	0.000812114
Pimelic acid	0.465	MS2 reverse	202.104	193.644	0.00814912	0.0217965	1.06361	0.00313152
Leu-Ala	0.8901	MS2 forward	203.135	43.6605	0.0230715	0.0427592	1.06648	0.00246144
3-(3-Indolyl)-2-oxopropanoic acid	0.9972	MS2 forward	204.062	43.089	0.038924	0.195346	1.18905	0.00999556
Myristoleic acid	0.49995	MS2 reverse	225.183	45.141	0.185655	0.0721046	1.06598	0.00906666
Dimethylallyl pyrophosphate	0.983	MS2 forward	226.993	403.436	0.0766705	0.0513727	1.11939	0.00163782
2'-Deoxyuridine	0.39495	MS2 reverse	227.064	115.021	0.0293065	0.087451	1.12403	0.00385956
gamma-Aminobutryic acid	0.4256	MS2 reverse	207.135	136.587	0.270962	0.473247	1.10616	0.00131181
L-Kynurenine	0.9489	MS2 forward	209.089	252.255	0.0069457	0.0222588	1.20179	1.22262e-05
Citrate	0.9288	MS2 forward	210.057	452.54	0.0124015	0.0315255	1.13811	0.0155726
Propoxur	0.4965	MS2 reverse	210.117	284.268	0.00514295	0.0188463	1.21179	0.000334734
Hippuric acid, methyl ester	0.48305	MS2 reverse	211.104	45.012	0.043119	0.326638	1.18793	3.01325e-05
L-NG-Monomethylarginine	0.4745	MS2 reverse	211.115	135.789	0.00638442	0.0200884	1.14118	0.0139812
Methyldopa	0.3117	MS2 reverse	212.088	214.229	0.0201156	0.0380231	1.03789	0.00931864
D-Pinitol	0.9815	MS2 forward	212.109	298.877	0.0502242	0.0743951	1.07112	0.00278948
Perseitol	0.7275	MS2 forward	233.063	67.65	0.138316	0.0549779	1.00732	0.00325176
Triethanolamine	0.7909	MS2 forward	213.119	436.487	0.0138926	0.0388359	1.12982	0.0192384
2-Dehydro-3-deoxy-D-gluconate	0.9455	MS2 forward	237.058	355.906	0.41709	0.780802	1.1891	0.000390751
3-Hydroxydodecanoic acid	0.49655	MS2 reverse	237.147	208.06	0.0130286	0.0761199	1.20882	0.00891875
sn-Glycerol 3-phosphoethanolamine	0.9779	MS2 forward	216.059	381.948	0.0242211	0.050929	1.07525	0.0139171
Glucosamine	0.32575	MS2 reverse	238.098	221.943	0.0575378	0.24283	1.23622	0.000796741
alpha-D-Galactose 1-phosphate	0.9827	MS2 forward	241.008	388.134	0.093614	0.211335	1.15302	0.000288165
Pentadecanoic Acid	0.9992	MS2 forward	241.214	44.142	1.431	0.590963	1.17989	0.0154723
5-L-Glutamyl-L-alanine	0.9793	MS2 forward	219.094	404.742	0.0242988	0.0812523	1.16657	0.00991804
Leu-Ser	0.9666	MS2 forward	219.13	257.457	0.0294171	0.0603965	1.09982	0.00171536
Acetylcholine	0.8894	MS2 forward	222.025	480.997	0.0186613	0.029088	1.17686	4.36981e-05
N-Acetyl-D-glucosamine	0.9647	MS2 forward	222.094	251.886	0.0740147	0.156792	1.20179	5.96928e-06
AFMK	0.32785	MS2 reverse	245.091	307.227	1.69497	2.49177	1.04443	0.00418179
L-Iditol	0.3399	MS2 reverse	224.109	256.693	0.0300504	0.0157607	1.13763	0.000401533
D-Fructose-6-phosphate	0.49075	MS2 reverse	225.012	461.907	0.0432777	0.0739567	1.15295	0.00034922
1-Aminocyclopropanecarboxylic acid	0.7657	MS2 forward	225.085	418.147	2.30768	6.63651	1.18681	0.000148051
Gamma-Glutamylcysteine	0.7694	MS2 forward	249.058	387.671	0.062253	0.0192598	1.0595	0.00441774
Carbidopa	0.3108	MS2 reverse	227.103	201.615	0.00809739	0.0204298	1.1124	0.0037605
Isovaleric acid	0.374	MS2 reverse	227.124	146.002	0.0125058	0.0371573	1.21215	3.7981e-08
Muramic acid	0.49865	MS2 reverse	250.09	406.218	0.0143008	0.0219963	1.20833	5.20962e-05
L-leucyl-L-proline	0.5	MS2 reverse	228.146	32.492	0.58337	1.21672	1.19428	0.00174008
Ile-Pro	0.7551	MS2 forward	229.151	235.218	0.0198162	0.0391313	1.07901	0.00404085
cis-9-Palmitoleic acid	0.9978	MS2 forward	253.214	43.891	2.08531	0.741715	1.17285	0.0151979
Guanabenz	0.34985	MS2 reverse	231.022	328.316	0.0837082	0.0484273	1.10402	0.00336909
DL-a-Hydroxybutyric acid	0.45745	MS2 reverse	231.083	288.396	0.044322	0.507508	1.20254	0.00792521
Pro-Asp	0.9784	MS2 forward	231.094	409.214	0.0097712	0.0280477	1.18591	0.000143467
5'-O-methylthymidine	0.3252	MS2 reverse	255.094	181.494	0.00339455	0.0140462	1.09704	0.00807329
Ribothymidine	0.4733	MS2 reverse	257.074	89.08	0.0150883	0.0469882	1.22856	0.00258705
3-Deoxy-2-keto-6-phosphogluconic acid	0.47625	MS2 reverse	257.11	436.982	0.0488283	0.101014	1.06875	0.00878854
D-Glucosamine 1-phosphate (Glucosamine-1P)	0.9898	MS2 forward	258.035	404.818	0.0364918	0.0215795	1.05457	0.0139831
His-Pro	0.9628	MS2 forward	235.115	139.546	0.0177484	0.0455094	1.09885	0.000205092
4-Hydroxybenzaldehyde	0.3553	MS2 reverse	236.912	314.037	0.0176438	0.031618	1.16249	0.000366608
Propionylglycine	0.4994	MS2 reverse	261.105	267.524	0.0141555	0.0526969	1.08595	0.0311769
Phe-Ala	0.993	MS2 forward	237.12	200.784	0.0084788	0.0198511	1.14642	0.000253288
(+)-Abscisic acid	0.8394	MS2 forward	263.126	102.725	1.64023	5.90732	1.15432	0.0273526
Sedoheptulose	0.742	MS2 forward	269.084	297.192	0.0322039	0.0135227	1.00593	0.00675531
Cytidine	0.9999	MS2 forward	244.089	234.194	0.162162	0.51695	1.14757	0.000160669
Jasmonic acid	0.9038	MS2 forward	269.136	280.268	0.00693508	0.0231317	1.24006	3.50715e-07
Pro-Ser	0.6659	MS2 forward	244.125	363.353	0.0105579	0.0264785	1.01926	0.00752165
Heptadecanoic acid	0.9601	MS2 forward	269.245	42.805	0.986986	0.659206	1.04888	0.0179206
Indole-3-pyruvic acid	0.3755	MS2 reverse	245.092	234.182	0.020621	0.0575875	1.15136	0.000217713
Arbutin	0.9985	MS2 forward	271.079	154.519	3.90974	5.9938	1.18908	0.00013718
16-Hydroxypalmitic acid	0.9853	MS2 forward	271.224	46.654	0.30971	0.150879	1.10213	0.00835442
Pro-Met	0.9575	MS2 forward	246.105	352.822	0.0395596	0.0740367	1.00031	0.00803069
Lys-Val	0.49625	MS2 reverse	246.178	519.1	0.0817508	0.182711	1.03671	0.00988499
1-Deoxy-D-xylulose 5-phosphate	0.6365	MS2 forward	273.034	395.655	0.0930647	0.201219	1.16385	0.00084238
gamma-L-Glutamyl-L-valine	0.9793	MS2 forward	247.125	366.385	0.0512147	0.133192	1.19829	2.52164e-05
His-Gln	0.3933	MS2 reverse	248.109	193.08	0.0224521	0.091992	1.16013	1.70194e-05
Lys-Thr	0.9958	MS2 forward	248.161	134.07	0.00541659	0.0241289	1.08384	0.0003712
alpha-N-Acetyl-L-glutamine	0.8385	MS2 forward	249.105	347.009	0.0354297	0.078504	1.05082	0.00752176
Val-Ala	0.9678	MS2 forward	249.149	247.177	0.0105876	0.106488	1.14497	0.0219473
2-C-Methyl-D-erythritol 2,4-cyclodiphosphate	0.7948	MS2 forward	276.984	366.496	0.00734823	0.0202486	1.20355	4.77555e-05
Adenosine	0.9996	MS2 forward	250.09	98.217	1.20323	3.66971	1.17108	0.000316556
Pantetheine	0.6716	MS2 forward	277.119	217.775	0.00401639	0.0169604	1.15836	0.0318264
Glu-Cys	0.4424	MS2 reverse	251.073	377.48	0.02071	0.0633835	1.16402	9.61804e-05
beta-Cyano-L-alanine	0.3425	MS2 reverse	251.073	286.418	0.17096	0.0215075	1.15319	3.33148e-06
epsilon-Captrolactone	0.44385	MS2 reverse	251.124	201.436	0.00550289	0.0133589	1.15701	0.000881299
5-Hydroxyindoleacetate	0.48435	MS2 reverse	252.083	307.558	0.0212278	0.0672776	1.20894	6.70996e-06
Deoxyadenosine	0.999	MS2 forward	252.105	141.91	0.158583	0.314602	1.08984	0.000661382
N-Acetyl-L-glutamate	0.8662	MS2 forward	253.078	366.264	0.033096	0.111981	1.14748	0.00929826
Methyl acetoacetate	0.4979	MS2 reverse	255.083	142.462	0.00773329	0.0118787	1.02392	0.0167431
Oleic acid	1	MS2 forward	281.244	42.784	5.91041	3.44159	1.02621	0.0218995
O-Phosphotyrosine	0.4999	MS2 reverse	282.017	430.92	0.00896713	0.0148993	1.11996	0.0021035
Guanosine	0.9968	MS2 forward	282.08	254.683	0.442644	0.774881	1.17244	0.000418534
5-Hydroxymethylcytidine	0.37865	MS2 reverse	256.099	355.679	0.0336183	0.059726	1.16332	0.000417971
Stearic acid	0.9982	MS2 forward	283.261	42.882	18.678	8.45337	1.18086	0.000691439
Primidone	0.408	MS2 reverse	257.071	231.542	0.0463028	0.0229301	1.17949	0.000278307
Kaempferol	0.9995	MS2 forward	285.036	161.964	0.569161	2.34481	1.24182	5.67193e-08
Glycerophosphocholine	0.9917	MS2 forward	258.108	374.991	4.58932	12.2614	1.14492	0.00194551
5-Methylcytidine	0.9656	MS2 forward	258.105	221.72	0.0050062	0.0125792	1.19418	1.68881e-05
Lys-Ile	0.9722	MS2 forward	260.193	343.552	0.0452859	0.0650782	1.05221	0.00785184
all cis-(6,9,12)-Linolenic acid	0.7207	MS2 forward	261.218	33.291	0.16229	0.570735	1.19836	0.00152114
Phe-Pro	0.9015	MS2 forward	263.136	227.628	0.0247153	0.0445691	1.09613	0.00133619
Thiamine	0.9949	MS2 forward	265.108	347.692	0.0705578	0.152248	1.07466	0.00466304
Anisomycin	0.4512	MS2 reverse	266.144	207.862	0.0314182	0.194111	1.19727	0.00286018
5'-Deoxyadenosine	0.49995	MS2 reverse	269.135	202.376	0.0215004	0.0357704	1.09045	0.0242044
D-Ribose	0.49675	MS2 reverse	299.094	297.039	0.110355	0.0213931	1.18582	1.66307e-05
Ergothioneine	0.4774	MS2 reverse	272.131	316.678	0.0188092	0.0517355	1.19011	0.000318708
Naringenin	0.9801	MS2 forward	273.072	144.685	0.0957832	0.404089	1.0537	0.00860368
Nabumetone	0.4992	MS2 reverse	273.084	307.546	0.197976	0.329969	1.11452	0.000728421
His-Gly	0.49535	MS2 reverse	273.116	351.978	0.0180486	0.0303435	1.02385	0.0152335
Uridine	0.9625	MS2 forward	303.079	159.476	0.0300754	0.100314	1.21275	6.28293e-05
1,2,3-Benzenetriol	0.47665	MS2 reverse	275.049	395.484	0.0534908	0.148414	1.19049	1.11227e-05
Viloxazine	0.4769	MS2 reverse	276.105	403.628	0.0931798	0.543985	1.13781	0.0459281
Floxuridine	0.30545	MS2 reverse	305.073	348.992	0.0917	0.214865	1.21349	2.71511e-05
Marmesin	0.3559	MS2 reverse	305.106	465.134	0.0104541	0.0335926	1.11036	0.00382066
gamma-L-Glutamyl-L-glutamic acid	0.96	MS2 forward	277.1	446.38	0.0384605	0.0940675	1.16718	0.000239625
L-Saccharopine	0.9964	MS2 forward	277.137	436.431	0.387381	1.31412	1.13276	0.0116955
Stearidonic Acid	0.7229	MS2 forward	277.213	46.3155	0.170276	0.679874	1.05592	0.00125046
D-Glucose 6-phosphate	0.9394	MS2 forward	278.06	462.306	0.0179473	0.0356147	1.14558	0.000364027
3-Methoxy-4-Hydroxyphenylglycol Sulfate	0.42725	MS2 reverse	282.057	48.979	0.0423108	0.0814226	1.09948	0.0204102
3'-O-methyladenosine	0.4999	MS2 reverse	282.117	106.056	0.0593456	0.395083	1.20748	9.94604e-06
Ile-Ser	0.4958	MS2 reverse	282.138	202.034	0.0174915	0.0516716	1.2093	0.000868595
N-.alpha.-Acetyl-L-arginine	0.32495	MS2 reverse	283.078	134.701	0.0168523	0.145629	1.19477	3.71498e-06
Lys-Asp	0.4983	MS2 reverse	284.121	364.238	0.0232271	0.0539197	1.03482	0.0467666
Quercetin	0.9719	MS2 forward	285.036	36.633	0.112878	0.711101	1.18884	0.0106977
Xanthosine	0.8895	MS2 forward	285.08	300.375	0.00544685	0.0111715	1.1147	0.00233552
Coumestrol	0.44805	MS2 reverse	286.068	43.663	0.243158	0.419076	1.03097	0.0125782
Tetrahydro-L-biopterin	0.4714	MS2 reverse	286.084	480.603	0.0296284	0.0566606	1.19031	7.91105e-06
Alpha-N-Phenylacetyl-L-glutamine	0.4251	MS2 reverse	287.1	301.065	0.0192887	0.0379215	1.04844	0.00949839
Chloroquine	0.4846	MS2 reverse	318.17	228.759	0.00143306	0.0143122	1.12549	0.0443251
5'-Phosphoribosyl-5-amino-4-imidazolecarboxamide (AICAR)	0.3018	MS2 reverse	319.048	356.64	0.00408168	0.017675	1.04838	0.0116009
Cytidine 5'-monophosphate (CMP)	0.8348	MS2 forward	322.039	447.66	0.0243431	0.077301	1.22792	5.02442e-06
Arg-Asp	0.34155	MS2 reverse	290.142	429.377	0.0164995	0.026768	1.14403	0.00047523
Sucrose	0.9871	MS2 forward	323.094	387.54	9.06918	2.36561	1.12539	0.000446368
Argininosuccinic acid	0.9638	MS2 forward	291.126	454.992	0.0616901	0.262408	1.19052	0.00011839
Fisetinidol	0.49625	MS2 reverse	292.118	391.474	0.040705	0.114431	1.11089	0.00415519
Adenosine 3',5'-cyclic phosphate (cAMP)	0.8203	MS2 forward	328.04	258.753	0.100612	0.435179	1.22162	0.00173582
Acetylvalerenolic acid	0.9189	MS2 forward	329.118	106.669	0.181502	0.376652	1.16512	0.0109205
Amitriptyline	0.3075	MS2 reverse	295.223	76.675	0.0356192	0.0684463	1.12642	0.00331779
Tropic acid	0.4963	MS2 reverse	331.117	211.905	0.0114106	0.0507078	1.24397	3.06306e-05
beta-Estradiol	0.5	MS2 reverse	331.186	33.469	0.0506126	0.308074	1.21433	0.00728474
2-Amino-1-phenylethanol	0.3931	MS2 reverse	297.151	253.417	0.0382805	0.0613244	1.16764	0.000265922
S-Methyl-5'-thioadenosine	0.9993	MS2 forward	298.095	95.129	2.53687	4.70853	1.07075	0.00759935
Nicotinamide ribotide	0.411	MS2 reverse	333.054	423.6	1.18341	0.756177	1.01201	0.0122105
5-Methyl-2-thiouridine	0.4353	MS2 reverse	333.075	380.054	0.00859783	0.0245611	1.21345	0.00581264
Nitrazepam	0.9797	MS2 forward	299.118	436.609	0.0833259	0.159728	1.04682	0.00640024
Artemisinin	0.3129	MS2 reverse	300.178	207.977	0.0858652	0.592124	1.19538	0.00278447
Promethazine	0.765	MS2 forward	302.168	259.457	0.00275128	0.00462429	1.03336	0.0143092
Erucic acid	1	MS2 forward	337.305	39.76	0.219473	0.788785	1.16988	0.0131067
Dimethyl 4,4-o-Phenylene-Bis (3-Thiophanate)	0.4627	MS2 reverse	341.043	31.1805	0.0123322	0.35208	1.24023	0.00323236
Isopentenyl pyrophosphate	0.3357	MS2 reverse	307.03	271.491	0.0764684	0.264804	1.18627	0.000158326
3',5'-Cyclic guanosine monophosphate	0.7584	MS2 forward	344.034	311.535	0.0579757	0.120036	1.19118	0.000365566
Adenosine monophosphate (AMP)	0.972	MS2 forward	346.049	420.19	0.133178	0.432643	1.14451	8.59201e-05
1-Palmitoylglycerol	0.9675	MS2 forward	313.271	135.792	0.596555	3.46758	1.18776	0.0100283
L-Ascorbic acid	0.3207	MS2 reverse	351.066	118.724	0.118347	0.698257	1.24276	0.000283014
Mevalonic acid	0.37885	MS2 reverse	314.179	367.004	0.0263872	0.076707	1.19733	3.51288e-05
Wedelolactone	0.8117	MS2 forward	315.047	36.297	0.0996608	0.430363	1.16814	0.00715328
Isoimperatorin	0.49515	MS2 reverse	315.058	289.408	0.0307174	0.178259	1.19666	0.00749036
beta-Octylglucoside	0.45325	MS2 reverse	315.181	156.295	0.00205792	3.78538e-05	1.17862	0.0484106
Chlorogenic acid	0.9818	MS2 forward	353.082	272.57	1.39319	0.562363	1.16959	0.000128857
(+)-Methamphetamine	0.47675	MS2 reverse	316.282	145.392	0.323984	0.943326	1.19978	2.62936e-06
Quercetin 3'-methyl ether	0.9423	MS2 forward	317.063	189.09	0.716043	4.70749	1.21543	9.8676e-05
Glu-Lys	0.657	MS2 forward	317.179	385.358	0.00620397	0.0164148	1.12739	0.0223446
Tyr-Asp	0.3491	MS2 reverse	319.097	255.324	0.194774	0.103803	1.18708	6.77593e-05
N-Acetylglucosamine 1-phosphate	0.49665	MS2 reverse	360.065	275.016	0.0143143	0.0790909	1.21622	0.000131986
Guanosine 5'-monophosphate (GMP)	0.7523	MS2 forward	362.044	430.742	0.038229	0.109547	1.17352	0.023641
Gentiobiose	0.3077	MS2 reverse	363.084	377.252	0.137007	0.0630819	1.13852	0.000725206
Linoleoyl ethanolamide	0.9484	MS2 forward	324.287	34.961	0.0252698	0.0480881	1.02322	0.0193313
Uridine 5'-monophosphate (UMP)	0.9989	MS2 forward	325.04	429.811	0.0490804	0.242724	1.2131	6.87029e-07
2-Hydroxyadenine	0.48365	MS2 reverse	325.089	338.058	0.607127	0.460006	1.10524	0.00157983
Fenofibrate	0.4701	MS2 reverse	325.1	148.063	0.127307	0.582647	1.1637	1.02409e-05
3.alpha.-Mannobiose	0.928	MS2 forward	325.111	386.083	34.3135	12.5467	1.09197	0.000490121
Zolmitriptan	0.47455	MS2 reverse	326.124	434.084	0.135114	0.355857	1.13018	0.0293301
Nervonic acid	1	MS2 forward	365.336	38.981	0.0445679	0.243162	1.22429	0.00380977
Bestatin	0.9341	MS2 forward	326.208	32.3	0.029989	0.4398	1.12123	0.0238173
Adenosine 2',3'-cyclic monophosphate	0.9954	MS2 forward	330.057	258.714	0.109931	0.552727	1.20126	0.00106248
Tolbutamide	0.4113	MS2 reverse	331.136	202.639	0.00473705	0.0116576	1.08104	0.0457958
2'-Deoxyinosine 5'-monophosphate	0.4878	MS2 reverse	333.057	48.296	0.00956531	0.0210144	1.12493	0.00190067
Primaquine	0.40805	MS2 reverse	336.095	381.906	0.10609	0.346385	1.15839	0.0107721
Quinic acid	0.625	MS2 forward	383.113	328.697	2.77672	1.12772	1.1889	0.00108416
N-Acetyl-D-lactosamine	0.6093	MS2 forward	383.148	309.645	0.0108048	0.0484246	1.23056	1.2805e-06
2-keto-D-Gluconic acid	0.46625	MS2 reverse	387.083	343.632	0.0154409	0.00890822	1.05351	0.0213466
Ribitol	0.3877	MS2 reverse	343.096	100.97	0.0101456	0.0205807	1.01464	0.0165907
3'-O-Methylinosine	0.3599	MS2 reverse	343.127	48.987	0.0199039	0.00632374	1.0631	0.00861697
Arg-Met	0.38135	MS2 reverse	344.124	425.8	0.089662	0.206745	1.20209	2.89878e-05
Donepezil	0.45305	MS2 reverse	344.203	53.8515	0.0119812	0.13947	1.20661	3.93675e-07
20-hydroxy LTB4	0.32095	MS2 reverse	389.173	286.298	0.0120866	0.0716398	1.22559	6.64291e-07
Gly-Pro	0.4851	MS2 reverse	345.185	369.625	0.00516607	0.0121239	1.13753	0.00170012
Adenosine 3'-monophosphate	0.996	MS2 forward	348.067	397.628	0.129958	0.432499	1.17937	0.0100715
Hexacosanoic acid	0.9994	MS2 forward	395.382	38.852	0.17258	0.0675379	1.12487	0.00353403
4-Methylumbelliferyl beta-D-glucuronide	0.49995	MS2 reverse	353.084	118.216	0.00618364	0.0369271	1.18538	0.00275842
Ethynodiol diacetate	0.4814	MS2 reverse	400.244	138.766	0.0115424	0.259017	1.19286	0.0490888
Jasmine lactone	0.41935	MS2 reverse	354.269	110.671	0.0272554	0.292257	1.21411	0.000907607
delta-Tocopherol	0.48355	MS2 reverse	401.333	31.1615	0.183629	0.544759	1.13041	0.000911731
Demethoxycurcumin	0.3097	MS2 reverse	356.152	382.01	0.0350478	0.114006	1.16611	0.0090715
hydrocortisone 21-acetate	0.3664	MS2 reverse	404.221	218.189	0.00135266	0.0274543	1.17474	0.0215056
Behenic acid	0.3978	MS2 reverse	358.365	49.3555	0.188097	0.0843916	1.07649	0.00860163
Cellobiose	0.9785	MS2 forward	360.149	387.299	64.7712	20.6496	1.09556	0.00206339
Galactinol	0.8164	MS2 forward	360.148	425.799	1.05429	2.37057	1.19806	3.50307e-05
Isomaltose	0.981	MS2 forward	360.147	405.422	1.37201	0.522428	1.09355	0.000769557
Glucotropaeolin	0.3133	MS2 reverse	409.046	101.169	0.0125445	0.0436454	1.24034	0.000699862
Prunasin	0.8287	MS2 forward	362.062	386.649	0.0595104	0.0863513	1.04047	0.00537916
4-Oxoretinol	0.3068	MS2 reverse	364.222	70.327	0.00409192	0.0277208	1.16886	0.0151218
N-Desmethylselegiline	0.4998	MS2 reverse	364.282	47.579	0.0273022	3.86153	1.21137	0.00998651
D-Maltose	0.3946	MS2 reverse	365.103	405.455	2.95997	0.840861	1.12929	7.76508e-05
Herbacetin	0.32585	MS2 reverse	366.062	378.178	0.142416	0.406342	1.18959	0.000114095
Rosmarinic Acid	0.32035	MS2 reverse	419.102	350.705	0.426886	0.205452	1.00741	0.0229108
N-Acetylneuraminic acid	0.3425	MS2 reverse	370.125	48.2835	0.0179689	0.36479	1.1445	0.0178557
Pravastatin	0.3674	MS2 reverse	424.247	47.342	0.835851	1.70237	1.14593	0.00333583
Linustatin	0.4166	MS2 reverse	425.171	142.719	0.0368455	0.181937	1.19811	0.0093337
Arg-His	0.30925	MS2 reverse	375.195	381.275	0.0139189	0.0468227	1.19015	9.78668e-05
Riboflavin	0.9945	MS2 forward	377.143	207.862	0.0297318	0.133772	1.20625	1.30818e-07
Apigenin 7-glucoside	0.4657	MS2 reverse	431.09	101.102	0.117788	0.755982	1.21771	0.00524611
1-Palmitoyl Lysophosphatidic Acid	0.9953	MS2 forward	431.213	239.071	1.27152	5.24581	1.21009	0.00689452
Naringenin-7-O-Glucoside	0.9871	MS2 forward	433.105	136.823	0.647841	1.58189	1.12084	0.0055553
Phloridzin	0.6801	MS2 forward	435.12	137.257	0.046345	0.277777	1.22522	0.00476108
Coniferol	0.3434	MS2 reverse	383.146	54.668	0.0168539	0.0305182	1.09558	0.00333707
Ile-Trp	0.39165	MS2 reverse	384.126	116.148	0.00742503	0.0388527	1.13398	0.0300608
20-Hydroxyarachidonic acid	0.33715	MS2 reverse	384.254	46.935	0.00962614	0.337734	1.1874	0.0279646
S-Adenosyl-L-homocysteine	0.9951	MS2 forward	385.123	393.991	0.0187089	0.0439067	1.10556	0.00446735
Cortisol 21-acetate	0.49655	MS2 reverse	441.169	280.268	0.81418	1.69678	1.20679	0.000269581
Fludrocortisone acetate	0.49545	MS2 reverse	443.184	317.516	0.121293	0.619534	1.22191	0.00467435
Estrone-3-glucuronide	0.3306	MS2 reverse	445.19	317.328	0.00337871	0.0253936	1.16956	0.000647397
Vitamin D2	0.37535	MS2 reverse	396.344	46.342	0.00595222	0.593718	1.20104	0.0137724
Uridine 5'-diphosphate (UDP)	0.9991	MS2 forward	405.007	430.694	0.231227	0.448725	1.15946	0.000143878
Dioctyl phthalate	0.9136	MS2 forward	408.319	149.852	0.00116192	0.0334611	1.14966	0.0499224
Lithocholic acid	0.5	MS2 reverse	415.264	48.271	0.00683293	0.0259647	1.11329	0.01813
gamma-Tocopherol	0.9213	MS2 forward	416.362	32.7325	0.367506	0.757335	1.14057	0.000688064
Thymidine	0.36395	MS2 reverse	483.162	267.955	0.0295907	0.0568738	1.14696	0.000967968
1-Stearoyl-rac-glycerol	0.4182	MS2 reverse	425.263	96.337	0.0358442	0.130214	1.18218	0.00498313
Arg-Trp	0.33745	MS2 reverse	427.134	283.935	0.00722751	0.0360565	1.1864	0.0121429
Adenosine 3',5'-diphosphate (PAP)	0.8126	MS2 forward	428.035	422.217	0.00706853	0.0166707	1.17911	1.50182e-05
Dioxybenzone	0.36715	MS2 reverse	487.136	280.906	0.513277	0.265359	1.04217	0.0101055
Lys-Gly	0.3659	MS2 reverse	429.237	98.247	0.0585139	0.220317	1.19505	5.97514e-05
alpha-Tocopherol (Vitamin E)	0.8824	MS2 forward	430.375	32.784	0.451794	1.29017	1.1761	0.00700141
N-Acetyl-L-phenylalanine	0.4995	MS2 reverse	432.22	87.403	0.0253463	0.0713063	1.1746	0.00575508
Tobramycin	0.41075	MS2 reverse	432.256	46.947	0.115528	0.222786	1.13423	0.0157061
3,4-Dimethoxycinnamic acid	0.3255	MS2 reverse	434.184	418.996	0.0181197	0.0395412	1.14149	0.0144664
1-Oleoyl-sn-glycerol 3-phosphate	0.4932	MS2 reverse	495.281	37.739	0.00122789	0.0330887	1.19647	0.0168007
L-Palmitoylcarnitine	0.35055	MS2 reverse	444.308	101.653	0.00273892	0.201411	1.20422	0.0174505
1,3-Dicaffeoylquinic acid	0.7531	MS2 forward	515.132	338.407	32.9623	17.4399	1.20027	0.000271517
Glutethimide	0.40595	MS2 reverse	452.246	161.968	0.0182409	0.0938192	1.19075	0.00354747
1-Palmitoyl-2-hydroxy-sn-glycero-3-phosphoethanolamine	0.9946	MS2 forward	454.291	192.247	0.522882	3.87136	1.20473	0.00228204
Isoquercitin	0.35475	MS2 reverse	523.112	255.822	0.0599891	0.00915508	1.22012	0.00619727
Ala-Glu	0.30015	MS2 reverse	459.178	427.894	0.00419223	0.0171267	1.19424	7.07921e-05
Hyperoside	0.9994	MS2 forward	465.102	305.036	2.1645	7.24702	1.19009	4.95805e-05
Nalidixic acid	0.46225	MS2 reverse	465.17	280.097	0.281686	0.162206	1.09293	0.00266567
1-Myristoyl-sn-glycero-3-phosphocholine	0.9589	MS2 forward	468.306	189.806	0.111685	0.809862	1.21212	0.00237727
Cyclic adenosine diphosphate ribose	0.7709	MS2 forward	540.043	422.504	0.0569967	0.121669	1.22523	9.09037e-06
Folinic acid	0.7074	MS2 forward	474.173	394.161	0.00884729	0.0143715	1.12188	0.00229068
Manumycin A	0.4537	MS2 reverse	549.273	95.6995	0.244887	0.991175	1.21216	3.69053e-05
24,25-Hydroxyvitamin D3	0.34345	MS2 reverse	483.286	38.4485	0.00832778	0.372476	1.19768	0.0128133
APIIN	0.41015	MS2 reverse	563.13	169.921	0.0563046	0.170133	1.12426	0.000940406
Uridine diphosphate glucose(UDP-D-Glucose)	0.9548	MS2 forward	565.039	431.089	0.866121	1.66715	1.20373	8.82304e-05
1-Palmitoyl-sn-glycero-3-phosphocholine	0.9985	MS2 forward	496.34	185.514	3.33653	19.1682	1.20567	0.00299343
Naringin	0.49265	MS2 reverse	579.16	210.054	0.101463	0.242223	1.19167	9.59835e-05
Theaflavin	0.40565	MS2 reverse	585.094	418.843	0.0198087	0.0142851	1.06378	0.0099161
Oxethazaine	0.45555	MS2 reverse	509.338	31.5575	0.00930751	0.291039	1.19075	0.0158969
Garcinol	0.48795	MS2 reverse	601.34	44.1265	0.379175	0.540329	1.06455	0.0288558
UDP-N-acetylglucosamine	0.9848	MS2 forward	606.063	418.808	0.096567	0.296837	1.2105	0.000110448
Rutin	0.9986	MS2 forward	609.135	383.783	0.229532	1.01948	1.22397	3.74233e-06
Neohesperidin	0.49295	MS2 reverse	609.183	54.349	0.0370549	0.0578379	1.06195	0.00510025
1-Stearoyl-sn-glycerol 3-phosphocholine	0.8532	MS2 forward	523.354	176.999	0.341347	1.4785	1.19323	1.08747e-05
1-Stearoyl-2-hydroxy-sn-glycero-3-phosphocholine	0.9956	MS2 forward	524.37	181.988	0.457731	4.11161	1.2103	0.00216983
1-Palmitoyllysophosphatidylcholine	0.419	MS2 reverse	538.385	182.075	0.00525369	0.0183455	1.19289	0.00661325
ADP-ribose	0.6554	MS2 forward	542.067	422.235	0.0166589	0.0460744	1.17557	0.00034757
Gemcitabine	0.8343	MS2 forward	549.132	386.649	0.00173677	0.00692513	1.05486	0.000402902
1-O-(cis-9-Octadecenyl)-2-O-acetyl-sn-glycero-3-phosphocholine	0.9748	MS2 forward	550.385	173.139	0.0335127	0.204887	1.12765	1.58935e-05
beta-Cryptoxanthin	0.8339	MS2 forward	552.429	32.132	0.579439	3.43797	1.18069	4.74585e-06
ADP-glucose	0.44525	MS2 reverse	554.076	423.086	0.0095373	0.0249111	1.17534	0.000309191
1-Oleoyl-sn-glycero-3-phosphocholine	0.8489	MS2 forward	566.308	193.545	0.0133464	0.0500208	1.143	0.000425598
UDP-D-Galactose	0.9942	MS2 forward	584.088	430.694	0.195497	0.384512	1.16203	0.000120142
Kaempferol 3-O-rutinoside	0.9858	MS2 forward	595.168	234.778	1.65673	12.9895	1.21602	0.000173469
Uridine 5'-diphosphoglucuronic acid (UDP-D-glucuronate)	0.9924	MS2 forward	598.067	464.505	0.00551767	0.0112544	1.13847	0.000643795
Androstanedione	0.3088	MS2 reverse	599.41	33.793	0.576562	6.38222	1.19853	0.000711944
2'-O-methylinosine	0.49975	MS2 reverse	603.17	97.5505	0.0277931	0.10492	1.16736	3.06428e-05
Glutathione disulfide	0.9874	MS2 forward	613.16	481.413	0.193001	0.85401	1.17816	0.00653384
Benztropine	0.49875	MS2 reverse	615.404	34.099	0.10486	0.668074	1.20065	9.65628e-08
Isradipine	0.3976	MS2 reverse	741.283	243.504	0.00102614	0.00828582	1.23221	0.000686813
Bilirubin	0.5	MS2 reverse	645.292	90.2305	0.0304736	0.0995488	1.00807	0.00539389
Maltotetraose	0.8329	MS2 forward	649.217	386.681	0.0542461	0.0248267	1.17707	1.42468e-05
Bisdemethoxycurcumin	0.47625	MS2 reverse	655.166	110.596	0.071552	0.364304	1.18129	2.42563e-05
Nicotinamide adenine dinucleotide (NAD)	0.9444	MS2 forward	664.118	422.235	0.18689	0.563697	1.18185	0.000126856
Stachyose	0.9788	MS2 forward	667.23	386.715	0.113212	0.0232762	1.11656	0.000386812
D-Lactose	0.3142	MS2 reverse	685.24	387.262	0.454934	0.101912	1.06061	0.000375695
Glycyrrhizic Acid	0.4999	MS2 reverse	843.395	82.389	0.0297892	0.0852926	1.19006	9.51327e-06
Nicotinamide adenine dinucleotide phosphate (NADP)	0.9477	MS2 forward	744.085	479.284	0.00890972	0.0254156	1.19173	0.00381123
S-Lactoylglutathione	0.3929	MS2 reverse	759.21	221.251	0.347108	1.28743	1.2073	5.89583e-07
Vindoline	0.43505	MS2 reverse	911.432	202.604	0.0303148	0.0542203	1.11656	0.0049706
Decanoyl-CoA	0.49965	MS2 reverse	920.227	282.764	0.0510581	0.0931354	1.08681	0.00297199
Sphingomyelin	0.49995	MS2 reverse	775.57	133.708	0.0382717	0.0936088	1.15335	0.0117851
Thioetheramide-PC	0.9603	MS2 forward	780.559	120.921	15.5022	56.2463	1.17378	0.000286272
Flavin adenine dinucleotide (FAD)	0.9892	MS2 forward	786.167	383.995	0.0130742	0.0485417	1.20058	9.41462e-06
Digoxigenin	0.32815	MS2 reverse	798.526	46.3225	0.355822	0.837991	1.16589	0.00736593
Heptadecanoyl CoA	0.4998	MS2 reverse	1018.37	96.3585	0.00282421	0.023277	1.19813	0.046024
Malonyl coenzyme A (Malonyl-CoA)	0.3343	MS2 reverse	895.135	315.625	0.00468427	0.0260218	1.1706	9.679e-05
Cyanidin 3-galactoside cation	0.8617	MS2 forward	899.219	162.582	0.0822028	0.459689	1.21598	3.89542e-05
