# Supplementary material for: Metabolomics Analysis Provides New Insights Into the Molecular Mechanisms of Parasitic Plant Dodder Elongation in vitro
Source: Front Plant Sci. 2022 Jun 20;13:921245. doi: 10.3389/fpls.2022.921245 (PMC9251578; doi:10.3389/fpls.2022.921245)
Supplement: Supplementary Figure 1 — PCA plot showing the metabolomic trajectory of the detached dodder shoots growth on days 0, 1, 2, and 4 (B: basal stems; T: shoot tips). QC, quality control samples. [file Data_Sheet_1.zip › Supplementary Material Presentation - Copy/Supplementary Table S5.xlsx]

## Sheet: 1 d-B vs. 1 d-T
Supplementary Table 5. Metabolites identified by LC-ESI-MS/MS in dodder shoots (Basal stems vs shoot tips) at 1 d in vitro.
name	MS2 score	type	mz	rt	1 d-B	1 d-T	VIP	P-VALUE
Malonic acid	0.9618	MS2 forward	103.003	377.659	0.682405	0.406554	1.21322	0.00230772
Glyceric acid	0.7761	MS2 forward	105.019	295.375	0.27852	0.747167	1.22561	8.09148e-06
Creatinine	0.8914	MS2 forward	113.06	77.593	0.275463	0.500468	1.13364	0.00142974
L-Proline	0.9853	MS2 forward	114.055	259.133	0.0247879	0.0886448	1.19788	0.0136781
Acetylglycine	0.9968	MS2 forward	116.035	381.068	0.0162651	0.0408304	1.19921	0.000183371
Indole	0.9484	MS2 forward	116.05	249.244	0.028477	0.0718747	1.06541	0.00264805
L-Valine	0.9654	MS2 forward	116.071	291.365	0.720286	2.13443	1.08946	0.0034591
Methylmalonic acid	0.7914	MS2 forward	117.018	78.201	0.512599	0.992686	1.20559	6.41111e-05
Nicotinate	0.9986	MS2 forward	122.024	211.214	0.0256512	0.050678	1.21066	0.00291833
Monomethyl glutaric acid	0.9139	MS2 forward	127.039	220.369	0.0516607	0.19033	1.23837	0.000418839
L-Pyroglutamic acid	0.9789	MS2 forward	128.035	384.417	0.190389	0.586756	1.193	8.8516e-05
ketoisocaproic acid	0.7365	MS2 forward	129.055	47.062	0.606463	3.97765	1.22494	0.00139646
2-Methyl-3-hydroxybutyric acid	0.8362	MS2 forward	118.061	234.09	0.220239	0.262488	1.05958	0.00775028
Dihydroxyfumarate	0.4754	MS2 reverse	129.055	147.523	0.0600647	0.0911588	1.08171	0.0354285
N-Acetyl-L-alanine	0.9998	MS2 forward	130.05	247.443	0.0189348	0.052247	1.17907	0.00903644
L-Leucine	0.9819	MS2 forward	130.087	255.201	1.54148	5.66596	1.1382	0.00350133
L-Isoleucine	0.9969	MS2 forward	130.087	267.298	1.05037	2.65616	1.06177	0.0119171
3-Aminobenzoic acid	0.6151	MS2 forward	120.045	26.638	0.0712261	0.248876	1.19986	0.00473556
Tyramine	0.9172	MS2 forward	120.078	248.206	5.17581	12.8684	1.01089	0.0276319
L-Aspartate	0.9851	MS2 forward	132.029	390.604	0.564084	1.21419	1.16106	0.000169314
Glutaraldehyde	0.47955	MS2 reverse	123.041	287.575	0.641044	1.08611	1.02582	0.0171742
2,3-Dihydroxy-3-methylbutyric acid	0.687	MS2 forward	133.05	343.678	0.0816368	0.239113	1.22875	4.16693e-06
Adenine	0.9487	MS2 forward	134.046	95.367	0.315027	0.440449	1.15296	0.000662893
Hydroxyhydroquinone	0.31675	MS2 reverse	142.05	378.352	0.0347759	0.0663547	1.20354	2.59013e-05
L-Carnitine	0.42365	MS2 reverse	142.086	274.775	0.0108952	0.0439864	1.23091	0.00125912
Pyruvaldehyde	0.3595	MS2 reverse	143.034	387.012	0.176798	0.0851762	1.0338	0.00425459
alpha-ketoglutarate	0.8824	MS2 forward	145.013	356.602	0.400249	1.17571	1.22119	6.10777e-05
Adipic acid	0.3339	MS2 reverse	145.05	220.369	0.385966	1.8406	1.23707	1.4433e-06
Butyl lactate	0.32045	MS2 reverse	145.086	284.746	0.0456613	0.363755	1.22661	0.000708773
O-Acetyl-L-serine	0.8942	MS2 forward	146.045	290.229	0.220828	0.421047	1.15767	0.0011224
p-Hydroxycinnamaldehyde	0.3803	MS2 reverse	147.044	248.952	0.218825	0.55604	1.02216	0.0187544
Propionic acid	0.4999	MS2 reverse	147.065	321.92	0.0160671	0.0470713	1.14467	0.000519389
Vanillin	0.8144	MS2 forward	151.038	35.862	0.105056	0.27302	1.19179	3.97736e-05
Glycerol 3-phosphate	0.4996	MS2 reverse	152.994	238.526	0.0168713	0.0352089	1.03669	0.0366158
Orotate	0.6923	MS2 forward	155.008	222.656	0.0116999	0.0301922	1.09616	0.0012023
Acetyl-DL-Valine	0.9988	MS2 forward	158.081	338.786	0.147626	0.477254	1.18415	0.00103237
3-Hydorxy-3-methylglutaric acid	0.9433	MS2 forward	161.044	360.474	1.39388	0.844958	1.06656	0.00265171
L-Glutamate	0.9986	MS2 forward	148.057	384.243	2.48475	5.45135	1.16751	0.000990292
Phenylpyruvate	0.9962	MS2 forward	163.038	45.953	1.11124	0.352104	1.14064	0.000125044
D-Ribose	0.35355	MS2 reverse	150.051	100.315	0.414877	0.973147	1.20782	9.11467e-05
L-Methionine	0.8995	MS2 forward	150.061	384.251	0.0204053	0.0433862	1.12948	0.00146224
DL-3-Phenyllactic acid	0.8796	MS2 forward	165.054	288.288	0.0180285	0.0690072	1.22256	1.46724e-05
Vanillic acid	0.8842	MS2 forward	167.034	320.536	0.0148939	0.0690246	1.18813	0.00101768
DL-Homocysteine	0.46685	MS2 reverse	153.072	366.682	0.0764039	0.146972	1.12025	0.0256718
cis-4-Hydroxy-D-proline	0.7001	MS2 forward	154.046	376.307	0.0110532	0.0373969	1.22858	2.21791e-06
Acetyl-DL-Leucine	0.9994	MS2 forward	172.096	320.042	0.0280029	0.1179	1.18267	0.0111665
Maleamic acid	0.4791	MS2 reverse	174.039	380.519	0.017443	0.0576997	1.19551	2.94454e-05
DL-Homoserine	0.44405	MS2 reverse	161.088	339.5	0.0294838	0.0730749	1.16442	0.000186321
Caproic acid	0.6637	MS2 forward	175.096	98.394	0.0256204	0.0626365	1.12949	0.00380431
N-Formylmethionine	0.9209	MS2 forward	176.037	189.718	0.0118647	0.0232896	1.10389	0.00771845
L-Gulonic gamma-lactone	0.9038	MS2 forward	177.039	139.481	0.217193	0.178122	1.00355	0.0149689
4-Methoxycinnamic acid	0.9286	MS2 forward	177.054	35.1555	0.0891898	0.136597	1.05773	0.00606884
Acetoacetic acid	0.36815	MS2 reverse	163.056	386.668	4.78522	2.3894	1.19839	9.64556e-05
Caffeic Acid	0.6976	MS2 forward	179.033	338.255	0.12585	0.0565321	1.06988	0.0106872
myo-Inositol	0.9846	MS2 forward	179.055	383.037	9.83524	4.38297	1.1876	0.000148852
D-Fructose	0.9814	MS2 forward	179.054	257.932	1.12925	3.90198	1.21347	0.000176473
trans-2-Hydroxycinnamic acid	0.6164	MS2 forward	165.051	289.047	0.569988	1.10909	1.08905	0.00706779
trans-3-Coumaric acid	0.7967	MS2 forward	165.051	115.299	0.0600598	0.158115	1.2106	9.7431e-05
DL-Methionine sulfoxide	0.9651	MS2 forward	166.054	289.389	0.0583331	0.110754	1.08943	0.00776497
D-Arabinono-1,4-lactone	0.4762	MS2 reverse	166.068	155.719	0.085137	0.0449861	1.0784	0.00261995
L-Phenylalanine	0.9801	MS2 forward	166.082	283.346	0.0977458	0.183567	1.07842	0.00801872
Pyridoxal (Vitamin B6)	0.9355	MS2 forward	168.061	99.432	0.303681	0.521546	1.11756	0.0076376
D-Xylose	0.5	MS2 reverse	168.088	248.703	0.0210757	0.0500164	1.03953	0.0188623
Homogentisic acid	0.4718	MS2 reverse	169.045	143.909	0.00616987	0.0665726	1.23772	7.49368e-08
Indoleacrylic acid	0.7942	MS2 forward	170.056	248.935	0.0223887	0.0612751	1.07572	0.0058004
Pyridoxine	0.9831	MS2 forward	170.077	110.865	0.0673469	0.449021	1.22593	5.11962e-06
3-Methylhistidine	0.8839	MS2 forward	170.089	373.036	0.216345	0.92276	1.09677	0.00936621
N-Acetyl-L-glutamic acid	0.32045	MS2 reverse	172.056	280.993	0.021171	0.0793901	1.01531	0.0432914
(+-)-Mevalonolactone	0.4833	MS2 reverse	172.093	326.95	0.122311	0.425096	1.21326	5.54086e-05
N-Acetyl-L-glutamate	0.898	MS2 forward	188.054	434.962	0.00662056	0.0195413	1.21223	0.00284461
Hydroxyproline	0.8022	MS2 forward	173.089	358.255	0.601945	3.28699	1.21138	0.000180228
Phosphoenolpyruvate	0.7547	MS2 forward	188.961	418.838	0.0179568	0.0249279	1.00707	0.0212398
Mesaconic acid	0.4931	MS2 reverse	189.038	297.374	0.151411	0.0476389	1.21039	0.00571471
3-Indolepropionic acid	0.749	MS2 forward	189.075	322.133	0.0208076	0.0556911	1.19414	3.47759e-05
Glutaric acid	0.38535	MS2 reverse	174.072	292.461	0.102412	0.95377	1.22195	0.00309103
D-Galactarate	0.7167	MS2 forward	191.018	192.126	0.350328	0.926308	1.21377	1.58746e-05
N2-Acetyl-L-ornithine	0.9316	MS2 forward	175.104	347.867	0.419825	0.982315	1.09464	0.00246788
4-Aminophenol	0.46695	MS2 reverse	176.007	277.234	0.056016	0.0355774	1.03765	0.0159452
Scytalone	0.9929	MS2 forward	193.048	155.128	0.165651	0.255553	1.08434	0.00333652
Serotonin	0.7052	MS2 forward	177.098	136.331	0.0725187	0.212848	1.14419	0.0026164
Galactonic acid	0.9866	MS2 forward	195.049	383.254	0.175541	0.361639	1.16542	7.05223e-05
L-Threonine	0.4679	MS2 reverse	180.084	428.272	0.096233	0.382704	1.1728	2.78313e-05
Dodecanoic acid	0.9224	MS2 forward	199.168	47.0565	0.829227	0.428252	1.19498	0.00576137
L-Tyrosine	0.9561	MS2 forward	182.078	290.598	0.599236	1.21371	1.10014	0.00482363
Phosphorylcholine	0.9932	MS2 forward	184.071	480.728	7.94913	18.2118	1.1325	0.00106483
Isobutyrylglycine	0.4973	MS2 reverse	204.084	249.244	0.0904	0.218183	1.12418	0.00342397
Hydroxyacetone	0.5	MS2 reverse	187.033	288.136	0.0115557	0.022079	1.0888	0.00175973
Larixinic Acid	0.35595	MS2 reverse	187.057	328.468	0.0107273	0.029133	1.08834	0.00569588
Ala-Pro	0.4365	MS2 reverse	187.104	366.045	0.17501	0.496094	1.18384	0.000408932
DL-Indole-3-lactic acid	0.743	MS2 forward	188.067	248.882	1.50487	4.17005	1.11292	0.00191361
N-Acetyl-D-phenylalanine	0.8745	MS2 forward	206.08	307.333	0.0760542	0.140089	1.18437	0.00779544
Sinapyl aldehyde	0.4035	MS2 reverse	207.063	34.506	0.00938607	0.0464236	1.09	0.00207657
trans-cinnamate	0.36095	MS2 reverse	207.064	288.37	0.0118136	0.043332	1.2231	4.98907e-06
alpha-Guanidinoglutaric Acid	0.3371	MS2 reverse	189.07	248.825	0.167006	0.467837	1.09875	0.00190015
N6-Acetyl-L-lysine	0.9978	MS2 forward	189.12	339.664	0.167848	0.521253	1.11729	0.00111246
D-Lyxose	0.43935	MS2 reverse	209.064	318.682	0.159975	0.280504	1.02293	0.0173546
Kynurenic acid	0.9997	MS2 forward	190.046	178.528	0.800415	2.42637	1.13488	0.029165
beta-Homoproline	0.5	MS2 reverse	190.104	326.931	0.0980141	0.324637	1.20783	0.000171421
Vigabatrin	0.32545	MS2 reverse	190.103	250.462	0.0291218	0.0917532	1.19541	0.000530078
D-Ribulose 5-phosphate	0.42355	MS2 reverse	210.999	404.966	0.0185246	0.0336933	1.18923	0.000114026
Dehydroascorbic acid (Oxidized vitamin C)	0.5	MS2 reverse	192.051	178.262	0.00840827	0.0230357	1.15525	0.0161272
Tridecanoic acid (Tridecylic acid)	0.7594	MS2 forward	213.183	45.365	0.128825	0.0363215	1.21207	0.00566962
Quinate	0.9397	MS2 forward	193.067	328.553	0.136751	0.0957242	1.19513	0.000361755
4-Hydroxybutanoic acid lactone	0.6063	MS2 forward	195.062	309.484	0.0524662	0.0866805	1.18689	0.000123004
2-Phenylacetamide	0.725	MS2 forward	196.093	44.352	0.0331209	0.0674672	1.00339	0.0288567
Pantothenate	0.8576	MS2 forward	218.101	264.556	1.71502	3.17049	1.21304	1.72475e-05
D-Mannose	0.9535	MS2 forward	198.093	296.726	0.206361	0.414428	1.174	0.000964691
Phenylacetic acid	0.49835	MS2 reverse	200.073	291.153	0.00844403	0.0206902	1.09055	0.00488495
DL-4-Hydroxy-2-ketoglutarate	0.6091	MS2 forward	221.027	171.695	0.162565	0.278987	1.11712	0.00436045
N-Acetylmannosamine	0.6299	MS2 forward	221.09	224.303	0.022309	0.00644237	1.19967	0.0149249
Pimelic acid	0.465	MS2 reverse	202.104	193.644	0.00518797	0.0463231	1.22201	0.00764414
L-Fucose-1-phosphate	0.36985	MS2 reverse	225.014	294.724	0.00950826	0.0163638	1.08137	0.00271432
3-(3-Indolyl)-2-oxopropanoic acid	0.9972	MS2 forward	204.062	43.089	0.0475446	0.189777	1.14743	0.0224136
Dimethylallyl pyrophosphate	0.983	MS2 forward	226.993	403.436	0.0305184	0.0565466	1.18933	0.000128004
L-Tryptophan	0.9572	MS2 forward	205.093	248.712	0.476482	1.49684	1.12399	0.00299359
2'-Deoxyuridine	0.39495	MS2 reverse	227.064	115.021	0.0136025	0.0324712	1.18675	0.000596795
Dihydrolipoate (dihydrolipoic acid)	0.5	MS2 reverse	208.06	292.146	0.0136903	0.0228067	1.03352	0.00676251
Dihydroxyacetone phosphate	0.9394	MS2 forward	229.009	432.462	0.0355941	0.0585181	1.1998	0.000106897
Phenylpropionylglycine	0.9379	MS2 forward	208.093	159.508	0.000768244	3.70395e-05	1.19826	0.0435996
Propoxur	0.4965	MS2 reverse	210.117	284.268	0.00379723	0.0200999	1.13597	2.9307e-05
Triethanolamine	0.7909	MS2 forward	213.119	436.487	0.0150084	0.0484362	1.15713	0.00309041
Lys-Cys	0.704	MS2 forward	214.103	437.408	0.0218541	0.0504997	1.01324	0.0249167
2-Dehydro-3-deoxy-D-gluconate	0.9455	MS2 forward	237.058	355.906	0.493244	0.658503	1.06747	0.0108505
Glucosamine	0.32575	MS2 reverse	238.098	221.943	0.0704857	0.251576	1.22301	1.09797e-05
Phosphoglycolic acid	0.4058	MS2 reverse	217.065	298.939	0.244322	0.094574	1.21555	0.000241491
alpha-D-Galactose 1-phosphate	0.9827	MS2 forward	241.008	388.134	0.110763	0.178211	1.19874	6.8652e-05
Pentadecanoic Acid	0.9992	MS2 forward	241.214	44.142	1.66317	0.569135	1.12686	0.0216279
5-L-Glutamyl-L-alanine	0.9793	MS2 forward	219.094	404.742	0.0336355	0.0761745	1.16417	0.000333371
Acetylcholine	0.8894	MS2 forward	222.025	480.997	0.0265959	0.0518467	1.11607	0.00291361
His-Cys	0.36255	MS2 reverse	223.067	371.214	0.0231467	0.0484361	1.00067	0.0133996
D-Fructose-6-phosphate	0.49075	MS2 reverse	225.012	461.907	0.0261711	0.067282	1.20261	0.000329317
1-Aminocyclopropanecarboxylic acid	0.7657	MS2 forward	225.085	418.147	2.5355	6.28603	1.12583	0.000305272
Gamma-Glutamylcysteine	0.7694	MS2 forward	249.058	387.671	0.0641617	0.017485	1.15493	0.000641504
Carbidopa	0.3108	MS2 reverse	227.103	201.615	0.0105776	0.0237406	1.05229	0.00744769
Glu-Pro	0.6476	MS2 forward	227.107	259.435	0.00629819	0.0190588	1.16023	0.0188267
Isovaleric acid	0.374	MS2 reverse	227.124	146.002	0.0603496	0.0465935	1.04107	0.00906025
m-Chlorohippuric acid	0.35185	MS2 reverse	249.965	24.099	0.195532	0.099751	1.13382	0.00163761
Myristoleic acid	0.34475	MS2 reverse	227.197	58.1595	0.0445697	0.11144	1.19942	0.000323787
Muramic acid	0.49865	MS2 reverse	250.09	406.218	0.0122115	0.0224536	1.1781	0.000430721
L-leucyl-L-proline	0.5	MS2 reverse	228.146	32.492	0.532919	1.15755	1.2031	4.30143e-05
4-(4-Chlorophenyl)-4-hydroxypiperidine	0.34725	MS2 reverse	229.115	298.451	0.141068	0.35285	1.11586	0.00812518
cis-9-Palmitoleic acid	0.9978	MS2 forward	253.214	43.891	2.63213	0.819098	1.12465	0.0409058
Guanabenz	0.34985	MS2 reverse	231.022	328.316	0.051747	0.0250505	1.20422	0.000143352
DL-a-Hydroxybutyric acid	0.45745	MS2 reverse	231.083	288.396	0.0747203	0.401236	1.20885	7.22849e-05
DL-3-Hydroxybutyric acid	0.3891	MS2 reverse	231.08	248.369	0.0238191	0.0144114	1.06739	0.00341468
5'-O-methylthymidine	0.3252	MS2 reverse	255.094	181.494	0.00329876	0.00883679	1.14716	0.0205537
Val-Leu	0.9928	MS2 forward	231.167	192.426	0.413822	0.253465	1.05349	0.0170653
DL-Vanillylmandelic acid	0.4988	MS2 reverse	257.065	338.512	0.290838	0.11265	1.18599	0.000624255
Ribothymidine	0.4733	MS2 reverse	257.074	89.08	0.032364	0.0898134	1.22021	0.00236982
3-Deoxy-2-keto-6-phosphogluconic acid	0.47625	MS2 reverse	257.11	436.982	0.0495734	0.135442	1.15882	0.00153987
Lumichrome	0.3987	MS2 reverse	258.095	120.971	0.0757126	0.0107433	1.23376	0.00158454
D-Erythrose 4-phosphate	0.9809	MS2 forward	259.019	444.41	0.23726	0.398713	1.17507	0.000850898
Propionylglycine	0.4994	MS2 reverse	261.105	267.524	0.0133775	0.0370215	1.19484	0.00720502
Cytidine	0.9999	MS2 forward	244.089	234.194	0.155099	0.295461	1.13577	0.000858996
Jasmonic acid	0.9038	MS2 forward	269.136	280.268	0.0102145	0.0269915	1.15598	0.00309941
Sulfamethizole	0.4921	MS2 reverse	270.021	43.4375	0.19597	0.559021	1.15297	0.000697273
Indole-3-pyruvic acid	0.3755	MS2 reverse	245.092	234.182	0.0193339	0.032502	1.10936	0.00209466
(-)-Naringenin	0.8949	MS2 forward	271.057	39.033	0.0712189	0.127952	1.03751	0.0057093
16-Hydroxypalmitic acid	0.9853	MS2 forward	271.224	46.654	0.27057	0.107395	1.18437	0.0102398
1-Deoxy-D-xylulose 5-phosphate	0.6365	MS2 forward	273.034	395.655	0.0828956	0.156014	1.16204	0.000202881
gamma-L-Glutamyl-L-valine	0.9793	MS2 forward	247.125	366.385	0.0544639	0.124012	1.17884	0.000258574
His-Gln	0.3933	MS2 reverse	248.109	193.08	0.0105082	0.134527	1.22402	0.00412684
alpha-N-Acetyl-L-glutamine	0.8385	MS2 forward	249.105	347.009	0.028879	0.10573	1.17739	0.000919429
Adenosine	0.9996	MS2 forward	250.09	98.217	0.746331	2.28454	1.2315	2.39596e-06
Glu-Cys	0.4424	MS2 reverse	251.073	377.48	0.0228677	0.0476816	1.14259	0.00265296
beta-Cyano-L-alanine	0.3425	MS2 reverse	251.073	286.418	0.181848	0.0377239	1.22901	0.00191087
5-Hydroxyindoleacetate	0.48435	MS2 reverse	252.083	307.558	0.0201474	0.0481555	1.20885	1.64278e-05
Carbamazepine	0.49965	MS2 reverse	254.128	190.342	0.0077623	0.0709041	1.2163	0.00796838
Oleic acid	1	MS2 forward	281.244	42.784	4.84787	2.28703	1.18953	0.000259174
O-Phosphotyrosine	0.4999	MS2 reverse	282.017	430.92	0.00589417	0.0132683	1.18518	1.85785e-05
5-Hydroxymethylcytidine	0.37865	MS2 reverse	256.099	355.679	0.0330351	0.0538755	1.10199	0.00595383
Xanthosine	0.8801	MS2 forward	283.064	299.92	0.0142219	0.0263733	1.20742	9.16082e-05
Stearic acid	0.9982	MS2 forward	283.261	42.882	26.2246	14.7249	1.11982	0.00696801
Kaempferol	0.9995	MS2 forward	285.036	161.964	0.56756	2.14151	1.22525	0.00345557
Lys-Asn	0.49435	MS2 reverse	260.146	318.094	0.0285388	0.234163	1.21437	0.0130448
D-Ribose 5-phosphate	0.8384	MS2 forward	289.029	451.067	0.0080902	0.0224453	1.20843	0.00599476
all cis-(6,9,12)-Linolenic acid	0.7207	MS2 forward	261.218	33.291	0.253444	0.561224	1.11398	0.00228564
EDTA	0.7529	MS2 forward	291.079	431.709	0.0293935	0.0594489	1.14969	0.0136494
L-Asparagine	0.4914	MS2 reverse	265.118	289.082	0.0401651	0.0162316	1.16374	0.01071
Diethylcarbamazine	0.4896	MS2 reverse	266.12	400.539	0.209274	0.579677	1.14645	0.00169601
Anisomycin	0.4512	MS2 reverse	266.144	207.862	0.0322059	0.204491	1.23263	0.00274292
Nname,cis-9,10-Epoxystearic acid	0.8788	MS2 forward	297.238	46.673	0.186132	0.0461753	1.19854	0.000460454
Ergothioneine	0.4774	MS2 reverse	272.131	316.678	0.0207193	0.0450704	1.19327	0.00504182
Midodrine	0.30535	MS2 reverse	272.158	402.271	0.426941	0.870201	1.15903	0.000989641
1,2,3-Benzenetriol	0.47665	MS2 reverse	275.049	395.484	0.0460102	0.110546	1.14712	0.000355929
3-Hydroxyisovaleric acid	0.6547	MS2 forward	275.088	136.516	0.0315099	0.0603311	1.08979	0.00186212
Pro-Val	0.48515	MS2 reverse	275.158	434.27	0.0444467	0.153507	1.10481	0.00388919
Viloxazine	0.4769	MS2 reverse	276.105	403.628	0.0417771	0.456391	1.20718	0.0126552
Floxuridine	0.30545	MS2 reverse	305.073	348.992	0.0962571	0.202403	1.12007	0.030119
Marmesin	0.3559	MS2 reverse	305.106	465.134	0.00684969	0.0299979	1.22207	4.0446e-05
Ellipticine	0.49995	MS2 reverse	305.135	112.979	0.021446	0.0642147	1.13739	0.0187677
gamma-L-Glutamyl-L-glutamic acid	0.96	MS2 forward	277.1	446.38	0.0589249	0.111466	1.10476	0.00272444
gamma-L-Glutamyl-L-phenylalanine	0.8678	MS2 forward	277.115	335.137	0.0155589	0.0300804	1.1522	0.000857418
L-Saccharopine	0.9964	MS2 forward	277.137	436.431	0.389147	1.64017	1.175	0.00955512
Stearidonic Acid	0.7229	MS2 forward	277.213	46.3155	0.356713	0.487976	1.01927	0.0144016
D-Glucose 6-phosphate	0.9394	MS2 forward	278.06	462.306	0.0138558	0.0310977	1.15539	0.00101083
11(Z),14(Z)-Eicosadienoic Acid	0.8711	MS2 forward	307.259	41.5485	0.746273	0.212627	1.17937	0.00154489
2E-Eicosenoic acid	0.8693	MS2 forward	309.275	40.917	0.454172	0.208261	1.1138	0.00340741
Val-Tyr	0.4476	MS2 reverse	280.136	328.769	0.299932	0.989454	1.16305	0.000123429
3-Methoxy-4-Hydroxyphenylglycol Sulfate	0.42725	MS2 reverse	282.057	48.979	0.0308447	0.13656	1.19268	0.000151002
3'-O-methyladenosine	0.4999	MS2 reverse	282.117	106.056	0.0638699	0.426247	1.23352	0.00180133
Ile-Ser	0.4958	MS2 reverse	282.138	202.034	0.0204428	0.0600227	1.17639	0.0122947
N-alpha-Acetyl-L-arginine	0.32495	MS2 reverse	283.078	134.701	0.013145	0.140282	1.23886	0.000746758
Lys-Asp	0.4983	MS2 reverse	284.121	364.238	0.0216871	0.0875043	1.04804	0.00162126
Quercetin	0.9719	MS2 forward	285.036	36.633	0.097816	0.625957	1.21726	0.0133486
Coumestrol	0.44805	MS2 reverse	286.068	43.663	0.288738	1.5824	1.1552	0.00203038
Tetrahydro-L-biopterin	0.4714	MS2 reverse	286.084	480.603	0.050282	0.100704	1.15854	0.000486448
Chloroquine	0.4846	MS2 reverse	318.17	228.759	0.00108393	0.0186261	1.18896	0.0217254
Cytidine 5'-monophosphate (CMP)	0.8348	MS2 forward	322.039	447.66	0.0145073	0.0642828	1.17163	0.0250157
Sucrose	0.9871	MS2 forward	323.094	387.54	9.64067	2.98907	1.18724	3.97572e-05
Argininosuccinic acid	0.9638	MS2 forward	291.126	454.992	0.05169	0.149279	1.21218	3.03831e-05
Fisetinidol	0.49625	MS2 reverse	292.118	391.474	0.037541	0.196371	1.16857	0.0161361
Adenosine 3',5'-cyclic phosphate (cAMP)	0.8203	MS2 forward	328.04	258.753	0.0972704	0.682352	1.20274	0.00636385
Ile-Tyr	0.49865	MS2 reverse	294.152	328.985	0.128695	0.405937	1.16488	0.000232445
Acetylvalerenolic acid	0.9189	MS2 forward	329.118	106.669	0.205004	0.430055	1.12803	0.00423317
Leu-Tyr	0.8366	MS2 forward	295.162	198.839	0.13635	0.0590042	1.17001	0.0128649
Tropic acid	0.4963	MS2 reverse	331.117	211.905	0.0150894	0.0509156	1.22461	6.05282e-06
beta-Estradiol	0.5	MS2 reverse	331.186	33.469	0.03196	0.174914	1.18281	9.85407e-05
5-Methyl-2-thiouridine	0.4353	MS2 reverse	333.075	380.054	0.0107455	0.021613	1.16804	0.00119207
Nitrazepam	0.9797	MS2 forward	299.118	436.609	0.0833368	0.221441	1.1589	0.00135038
Rhapontigenin	0.31145	MS2 reverse	300.12	436.418	0.0210745	0.0550247	1.02724	0.0318449
Triphenyltetrazolium	0.47885	MS2 reverse	300.141	226.527	0.0325865	0.0585119	1.02459	0.0143702
Artemisinin	0.3129	MS2 reverse	300.178	207.977	0.0903237	0.64077	1.23077	0.00307669
3-ketosphinganine	0.6147	MS2 forward	300.286	36.644	0.0491911	0.0189281	1.14331	0.0137088
Norepinephrine	0.36825	MS2 reverse	337.145	320.666	0.00641574	0.0244383	1.21421	3.74761e-05
Procaine	0.3122	MS2 reverse	303.102	197.068	0.0507208	0.0291022	1.04341	0.0111724
Thymidine	0.4955	MS2 reverse	303.114	281.565	0.0123004	0.0207761	1.00024	0.015522
Dimethyl 4,4-o-Phenylene-Bis (3-Thiophanate)	0.4627	MS2 reverse	341.043	31.1805	0.012883	0.108293	1.23738	0.000487993
Isopentenyl pyrophosphate	0.3357	MS2 reverse	307.03	271.491	0.143281	0.547819	1.21097	0.00522718
3',5'-Cyclic guanosine monophosphate	0.7584	MS2 forward	344.034	311.535	0.0693256	0.218782	1.17588	0.000683
Phenethicillin	0.39215	MS2 reverse	345.085	252.101	0.086352	0.0186041	1.11903	0.000653889
Adenosine monophosphate (AMP)	0.972	MS2 forward	346.049	420.19	0.0598392	0.244148	1.22594	1.21955e-07
N2,N2-Dimethylguanosine	0.9999	MS2 forward	312.127	187.774	0.0392883	0.0941512	1.15324	0.000703009
1-Palmitoylglycerol	0.9675	MS2 forward	313.271	135.792	0.61966	2.50342	1.16185	0.0175437
L-Ascorbic acid	0.3207	MS2 reverse	351.066	118.724	0.248647	1.3659	1.234	0.00115879
Mevalonic acid	0.37885	MS2 reverse	314.179	367.004	0.02198	0.0648769	1.19405	0.00572087
Wedelolactone	0.8117	MS2 forward	315.047	36.297	0.158269	0.356916	1.01493	0.00694829
Isoimperatorin	0.49515	MS2 reverse	315.058	289.408	0.0227469	0.127415	1.20547	8.63356e-05
Chlorogenic acid	0.9818	MS2 forward	353.082	272.57	1.09726	0.445703	1.16658	0.000549039
Quercetin 3'-methyl ether	0.9423	MS2 forward	317.063	189.09	0.661749	3.27704	1.22017	1.83335e-05
Tyr-Asp	0.3491	MS2 reverse	319.097	255.324	0.206005	0.110232	1.19873	0.000151305
Arg-Cys	0.44715	MS2 reverse	319.147	368.778	0.0139537	0.0884885	1.23188	0.00197997
N-Acetylglucosamine 1-phosphate	0.49665	MS2 reverse	360.065	275.016	0.0184893	0.0830902	1.18084	0.0103959
Guanosine 5'-monophosphate (GMP)	0.7523	MS2 forward	362.044	430.742	0.0814199	0.143587	1.10583	0.00339016
Gentiobiose	0.3077	MS2 reverse	363.084	377.252	0.135491	0.0806521	1.16294	0.000561031
L-Iditol	0.8418	MS2 forward	363.16	202.715	0.0830053	0.0405263	1.11756	0.00178489
Uridine 5'-monophosphate (UMP)	0.9989	MS2 forward	325.04	429.811	0.032374	0.18448	1.18049	0.0408167
2-Hydroxyadenine	0.48365	MS2 reverse	325.089	338.058	0.62203	0.30047	1.21455	7.05676e-05
Fenofibrate	0.4701	MS2 reverse	325.1	148.063	0.107902	0.665537	1.22213	1.97048e-05
alpha-Mannobiose	0.928	MS2 forward	325.111	386.083	36.3631	14.926	1.14563	0.00311884
Nervonic acid	1	MS2 forward	365.336	38.981	0.0806029	0.195493	1.07075	0.00700246
Bestatin	0.9341	MS2 forward	326.208	32.3	0.0288874	0.577655	1.17738	0.0149255
Phe-Tyr	0.4841	MS2 reverse	328.136	306.18	0.025923	0.0765091	1.14754	0.00165351
Dopamine	0.47885	MS2 reverse	329.146	182.63	0.0268543	0.00740564	1.15305	0.0107953
Adenosine 2',3'-cyclic monophosphate	0.9954	MS2 forward	330.057	258.714	0.109424	0.881185	1.20204	0.00817054
Primaquine	0.40805	MS2 reverse	336.095	381.906	0.130043	0.360341	1.20264	0.000351444
Thymol	0.305	MS2 reverse	339.174	224.477	0.0161543	0.00642688	1.13188	0.0220868
Quinic acid	0.625	MS2 forward	383.113	328.697	1.06878	0.329862	1.1722	0.00177209
N-Acetyl-D-lactosamine	0.6093	MS2 forward	383.148	309.645	0.0118042	0.052544	1.21375	6.98267e-05
Matairesinol	0.6766	MS2 forward	341.135	48.2655	0.167781	0.0554151	1.093	0.00149771
2-keto-D-Gluconic acid	0.46625	MS2 reverse	387.083	343.632	0.014396	0.00696138	1.19905	0.00520648
Ribitol	0.3877	MS2 reverse	343.096	100.97	0.0136639	0.0289685	1.13578	0.00294576
(-)-Usnic acid	0.37315	MS2 reverse	344.088	356.681	0.0284511	0.0474114	1.11139	0.0174244
Arg-Met	0.38135	MS2 reverse	344.124	425.8	0.0917999	0.164522	1.23635	3.60558e-07
Donepezil	0.45305	MS2 reverse	344.203	53.8515	0.00864573	0.149561	1.21436	0.000596274
5(S),14(R)-Lipoxin B4	0.37355	MS2 reverse	389.174	144.265	0.018815	0.036133	1.09428	0.00189797
20-hydroxy LTB4	0.32095	MS2 reverse	389.173	286.298	0.0135434	0.0563652	1.22323	0.00186817
Gly-Pro	0.4851	MS2 reverse	345.185	369.625	0.00964432	0.0170318	1.15447	0.00277814
2-Phenylbutyric acid	0.36815	MS2 reverse	346.209	166.912	0.00224401	0.0361361	1.18265	0.00214719
Adenosine 3'-monophosphate	0.996	MS2 forward	348.067	397.628	0.166439	0.670056	1.17246	0.000267913
4-Methylumbelliferyl beta-D-glucuronide	0.49995	MS2 reverse	353.084	118.216	0.0189184	0.0549067	1.2179	6.59385e-05
Hydroxyflutamide	0.3822	MS2 reverse	353.099	33.828	0.0986513	0.0114844	1.153	0.000240229
Maltose	0.6914	MS2 forward	401.138	210.004	0.00563168	0.018284	1.18471	0.00682103
Jasmine lactone	0.41935	MS2 reverse	354.269	110.671	0.0681618	0.224069	1.23215	0.000571622
delta-Tocopherol	0.48355	MS2 reverse	401.333	31.1615	0.0897738	0.328824	1.1903	0.010146
Demethoxycurcumin	0.3097	MS2 reverse	356.152	382.01	0.042648	0.0821615	1.02261	0.0129848
hydrocortisone 21-acetate	0.3664	MS2 reverse	404.221	218.189	0.00104633	0.0436914	1.23034	0.0123332
Behenic acid	0.3978	MS2 reverse	358.365	49.3555	0.163532	0.0792529	1.05514	0.00209174
Cellobiose	0.9785	MS2 forward	360.149	387.299	56.8622	26.0501	1.18331	0.000110606
Galactinol	0.8164	MS2 forward	360.148	425.799	1.17097	1.81688	1.22033	5.5557e-06
Isomaltose	0.981	MS2 forward	360.147	405.422	1.56544	0.690818	1.20891	0.000250565
Glucotropaeolin	0.3133	MS2 reverse	409.046	101.169	0.0164937	0.039455	1.18211	9.9188e-05
Carbenicillin	0.4997	MS2 reverse	361.093	420.08	0.0104275	0.0260005	1.09739	0.000890996
N-Desmethylselegiline	0.4998	MS2 reverse	364.282	47.579	0.0340374	4.02314	1.23677	0.00557203
D-Maltose	0.3946	MS2 reverse	365.103	405.455	3.60983	1.24648	1.21596	5.87083e-05
Herbacetin	0.32585	MS2 reverse	366.062	378.178	0.131306	0.358729	1.13787	0.00322649
Rosmarinic Acid	0.32035	MS2 reverse	419.102	350.705	0.437496	0.0959748	1.18524	0.0134588
Riboflavin	0.9945	MS2 forward	377.143	207.862	0.0363877	0.11443	1.193	5.80657e-06
Apigenin 7-glucoside	0.4657	MS2 reverse	431.09	101.102	0.092249	0.557769	1.22955	0.00518583
1-Palmitoyl Lysophosphatidic Acid	0.9953	MS2 forward	431.213	239.071	1.76242	5.5768	1.21654	0.00327751
Naringenin-7-O-Glucoside	0.9871	MS2 forward	433.105	136.823	0.680837	1.25789	1.01427	0.0325343
Phloridzin	0.6801	MS2 forward	435.12	137.257	0.0528581	0.271149	1.23061	0.00265154
Coniferol	0.3434	MS2 reverse	383.146	54.668	0.0823014	0.0350204	1.19872	0.000137075
S-Adenosyl-L-homocysteine	0.9951	MS2 forward	385.123	393.991	0.0143626	0.0296025	1.20514	4.46084e-05
Cortisol 21-acetate	0.49655	MS2 reverse	441.169	280.268	1.04999	1.75538	1.14923	0.00208438
Fludrocortisone acetate	0.49545	MS2 reverse	443.184	317.516	0.158094	0.944482	1.22042	5.39518e-05
Estrone-3-glucuronide	0.3306	MS2 reverse	445.19	317.328	0.00629834	0.0490874	1.20544	0.00863074
Vitamin D2 (Ergocalciferol)	0.37535	MS2 reverse	396.344	46.342	0.00717115	0.638615	1.23057	0.0064987
Uridine 5'-diphosphate (UDP)	0.9991	MS2 forward	405.007	430.694	0.119289	0.392013	1.24031	1.13343e-07
Dioctyl phthalate	0.9136	MS2 forward	408.319	149.852	0.00146786	0.0415862	1.21064	0.019335
Lithocholic acid	0.5	MS2 reverse	415.264	48.271	0.00902243	0.025193	1.13355	0.0198564
gamma-Tocopherol	0.9213	MS2 forward	416.362	32.7325	0.400649	0.983917	1.21017	4.84904e-05
1-Stearoyl-rac-glycerol	0.4182	MS2 reverse	425.263	96.337	0.0315962	0.0625838	1.0028	0.0224902
Raffinose	0.7459	MS2 forward	485.142	455.413	0.0850054	0.0269636	1.16212	0.000277697
Adenosine 3',5'-diphosphate (PAP)	0.8126	MS2 forward	428.035	422.217	0.00423948	0.0102938	1.13169	0.00211698
Lys-Gly	0.3659	MS2 reverse	429.237	98.247	0.0371157	0.137809	1.17196	4.63904e-05
alpha-Tocopherol (Vitamin E)	0.8824	MS2 forward	430.375	32.784	0.394189	2.18672	1.22811	0.00244127
N-Acetyl-L-phenylalanine	0.4995	MS2 reverse	432.22	87.403	0.0495579	0.129417	1.20077	0.000369735
1-Oleoyl-sn-glycerol 3-phosphate	0.4932	MS2 reverse	495.281	37.739	0.00274316	0.0527588	1.21932	0.0185166
L-Palmitoylcarnitine	0.35055	MS2 reverse	444.308	101.653	0.00334688	0.155044	1.23406	0.0160607
Astragalin	0.9996	MS2 forward	449.106	234.782	0.313949	1.95689	1.23007	2.12078e-06
Glutethimide	0.40595	MS2 reverse	452.246	161.968	0.046609	0.121929	1.1915	0.00866159
1-Palmitoyl-2-hydroxy-sn-glycero-3-phosphoethanolamine	0.9946	MS2 forward	454.291	192.247	0.884477	2.5791	1.15596	0.0206573
Isoquercitin	0.35475	MS2 reverse	523.112	255.822	0.102586	0.011344	1.2325	0.00407746
Hyperoside	0.9994	MS2 forward	465.102	305.036	1.44677	5.50565	1.21742	0.00177627
Irbesartan	0.4885	MS2 reverse	467.187	307.157	0.00940559	0.0323146	1.21621	6.41692e-05
1-Myristoyl-sn-glycero-3-phosphocholine	0.9589	MS2 forward	468.306	189.806	0.121733	0.589764	1.21202	0.0050323
Cyclic adenosine diphosphate ribose	0.7709	MS2 forward	540.043	422.504	0.0389445	0.0737563	1.2173	5.80079e-06
Manumycin A	0.4537	MS2 reverse	549.273	95.6995	0.45188	1.15312	1.17151	0.000319209
24,25-Hydroxyvitamin D3	0.34345	MS2 reverse	483.286	38.4485	0.014005	0.536228	1.23415	0.00889728
APIIN	0.41015	MS2 reverse	563.13	169.921	0.0660428	0.23637	1.21569	3.03641e-05
Uridine diphosphate glucose(UDP-D-Glucose)	0.9548	MS2 forward	565.039	431.089	0.398085	1.31815	1.23053	0.00153159
6-Benzylaminopurine	0.4998	MS2 reverse	489.158	349.844	0.099879	0.0252504	1.18917	0.0139298
1-Palmitoyl-sn-glycero-3-phosphocholine	0.9985	MS2 forward	496.34	185.514	5.55759	15.0975	1.19918	0.00733898
Naringin	0.49265	MS2 reverse	579.16	210.054	0.0782427	0.171586	1.18154	0.00137632
Oxethazaine	0.45555	MS2 reverse	509.338	31.5575	0.0168712	0.375567	1.22367	0.0322766
Gossypol	0.4943	MS2 reverse	519.198	81.9935	0.349988	0.0900852	1.23125	3.29971e-06
Rutin	0.9986	MS2 forward	609.135	383.783	0.211913	0.948039	1.226	9.80709e-07
Neohesperidin	0.49295	MS2 reverse	609.183	54.349	0.200984	0.102457	1.11177	0.00451872
Maltotriose	0.9934	MS2 forward	522.202	442.31	0.322108	0.152776	1.12568	0.00148302
Deoxyinosine	0.49935	MS2 reverse	522.204	188.474	0.0656029	0.0130291	1.22686	0.00181323
1-Stearoyl-sn-glycerol 3-phosphocholine	0.8532	MS2 forward	523.354	176.999	0.0959692	0.56089	1.21277	0.00397851
1-Stearoyl-2-hydroxy-sn-glycero-3-phosphocholine	0.9956	MS2 forward	524.37	181.988	0.828354	3.01675	1.19965	0.00915858
ADP-ribose	0.6554	MS2 forward	542.067	422.235	0.0113792	0.029532	1.21686	5.57863e-05
Gemcitabine	0.8343	MS2 forward	549.132	386.649	0.00370505	0.0110637	1.03753	0.0256468
1-O-(cis-9-Octadecenyl)-2-O-acetyl-sn-glycero-3-phosphocholine	0.9748	MS2 forward	550.385	173.139	0.0293022	0.206369	1.21688	2.00079e-05
beta-Cryptoxanthin	0.8339	MS2 forward	552.429	32.132	0.341793	2.93384	1.21666	4.10281e-05
ADP-glucose	0.44525	MS2 reverse	554.076	423.086	0.00614635	0.0142547	1.17182	0.000144731
Zidovudine	0.4992	MS2 reverse	557.185	230.697	0.016208	0.0532783	1.19797	2.26694e-05
Arbutin	0.32215	MS2 reverse	562.213	319.555	0.441674	0.346129	1.00638	0.0156179
Stachyose	0.4926	MS2 reverse	665.211	51.106	0.202185	0.101623	1.04977	0.0113032
1-Oleoyl-sn-glycero-3-phosphocholine	0.8489	MS2 forward	566.308	193.545	0.0222286	0.0909945	1.20143	0.000412154
1-Palmitoyl-2-linoleoyl-sn-glycero-3-phosphate	0.9472	MS2 forward	671.452	186.534	7.98027	4.70764	1.19387	0.006
UDP-D-Galactose	0.9942	MS2 forward	584.088	430.694	0.102144	0.338799	1.23908	1.02149e-06
Niflumic Acid	0.4994	MS2 reverse	587.115	136.491	0.0336449	0.0826595	1.17376	0.000417432
Kaempferol 3-O-rutinoside	0.9858	MS2 forward	595.168	234.778	2.17491	15.7238	1.22452	1.4167e-06
Lycorine	0.3623	MS2 reverse	597.221	53.993	0.0675671	0.0178217	1.22116	3.94048e-06
Uridine 5'-diphosphoglucuronic acid (UDP-D-glucuronate)	0.9924	MS2 forward	598.067	464.505	0.00281779	0.00612903	1.14535	0.00085057
Androstanedione	0.3088	MS2 reverse	599.41	33.793	0.314391	4.54113	1.23428	0.001979
2'-O-methylinosine	0.49975	MS2 reverse	603.17	97.5505	0.0218761	0.167778	1.2332	0.00223349
UDP-N-acetylglucosamine	0.996	MS2 forward	608.088	418.573	0.0476956	0.121112	1.18017	0.000272265
Glutathione disulfide	0.9874	MS2 forward	613.16	481.413	0.104456	0.436055	1.16651	0.00182821
Benztropine	0.49875	MS2 reverse	615.404	34.099	0.102339	0.467	1.22378	2.88378e-05
Isradipine	0.3976	MS2 reverse	741.283	243.504	0.00170724	0.0073094	1.12145	0.0336648
Bisdemethoxycurcumin	0.47625	MS2 reverse	655.166	110.596	0.0652408	0.375694	1.19219	0.000531196
Nicotinamide adenine dinucleotide (NAD)	0.9444	MS2 forward	664.118	422.235	0.124627	0.323519	1.21274	8.77821e-05
Echinacoside	0.49945	MS2 reverse	785.242	67.974	0.0711021	0.0243893	1.1973	0.00892688
D-Lactose	0.3142	MS2 reverse	685.24	387.262	0.475226	0.139752	1.18481	1.83242e-05
Glycyrrhizic Acid	0.4999	MS2 reverse	843.395	82.389	0.0128354	0.0652751	1.22498	0.00161992
Nicotinamide adenine dinucleotide phosphate (NADP)	0.9477	MS2 forward	744.085	479.284	0.00520379	0.0248218	1.19833	0.000517641
S-Lactoylglutathione	0.3929	MS2 reverse	759.21	221.251	0.148514	1.08919	1.23557	4.26728e-06
Decanoyl-CoA	0.49965	MS2 reverse	920.227	282.764	0.0342381	0.0749965	1.1895	0.00101994
Sphingomyelin (d18:1/18:0)	0.49995	MS2 reverse	775.57	133.708	0.0227061	0.117351	1.22087	0.00471681
Thioetheramide-PC	0.9603	MS2 forward	780.559	120.921	4.22253	38.2593	1.22592	0.00221091
Flavin adenine dinucleotide (FAD)	0.9892	MS2 forward	786.167	383.995	0.0124972	0.0397272	1.18952	0.000116306
Digoxigenin	0.32815	MS2 reverse	798.526	46.3225	0.342537	0.884954	1.22463	0.00216585
1,2-dioleoyl-sn-glycero-3-phosphatidylcholine	0.9946	MS2 forward	808.587	137.973	0.0548044	0.202748	1.21742	0.00381195
1-Stearoyl-2-oleoyl-sn-glycerol 3-phosphocholine (SOPC)	0.9924	MS2 forward	810.603	117.013	0.223731	0.572084	1.17278	0.000835289
Malonyl coenzyme A (Malonyl-CoA)	0.3343	MS2 reverse	895.135	315.625	0.00670968	0.0145671	1.09221	0.00114047
Cyanidin 3-galactoside cation	0.8617	MS2 forward	899.219	162.582	0.0506069	0.402332	1.23484	0.00155475
