# Supplementary material for: Metabolomics Analysis Provides New Insights Into the Molecular Mechanisms of Parasitic Plant Dodder Elongation in vitro
Source: Front Plant Sci. 2022 Jun 20;13:921245. doi: 10.3389/fpls.2022.921245 (PMC9251578; doi:10.3389/fpls.2022.921245)
Supplement: Supplementary Figure 1 — PCA plot showing the metabolomic trajectory of the detached dodder shoots growth on days 0, 1, 2, and 4 (B: basal stems; T: shoot tips). QC, quality control samples. [file Data_Sheet_1.zip › Supplementary Material Presentation - Copy/Supplementary Table S6.xlsx]

## Sheet: 2 d-B vs. 2 d-T
Supplementary Table 6. Metabolites identified by LC-ESI-MS/MS in dodder shoots (Basal stems vs shoot tips) at 2 d in vitro.
name	MS2 score	type	mz	rt	2 d-B	2 d-T	VIP	P-VALUE
Malonic acid	0.9618	MS2 forward	103.003	377.659	0.557502	0.374894	1.21637	6.24559e-05
L-Serine	0.9962	MS2 forward	104.035	365.464	0.0426312	0.0636965	1.08923	0.00226872
Glyceric acid	0.7761	MS2 forward	105.019	295.375	0.327273	0.704691	1.2275	2.21261e-05
Cytosine	0.8472	MS2 forward	110.035	310.756	0.00619672	0.0203062	1.21184	1.56998e-05
Uracil	0.9995	MS2 forward	111.019	159.473	0.0760223	0.323605	1.24312	4.29337e-07
L-Proline	0.9853	MS2 forward	114.055	259.133	0.0143435	0.0501042	1.2181	3.47147e-05
Acetylglycine	0.9968	MS2 forward	116.035	381.068	0.0207912	0.0378504	1.04187	0.0141197
Indole	0.9484	MS2 forward	116.05	249.244	0.0356857	0.127543	1.18446	0.000126489
L-Valine	0.9654	MS2 forward	116.071	291.365	1.00465	3.77355	1.16528	0.000110258
Succinate	0.9633	MS2 forward	117.019	374.579	0.530415	0.648305	1.10738	0.00451879
Nicotinate	0.9986	MS2 forward	122.024	211.214	0.0234247	0.0393866	1.22451	0.00291457
Monomethyl glutaric acid	0.9139	MS2 forward	127.039	220.369	0.0372036	0.138039	1.17091	0.000458482
L-Pyroglutamic acid	0.9789	MS2 forward	128.035	384.417	0.225514	0.639743	1.19763	0.000140696
Ammelide	0.4278	MS2 reverse	128.034	37.116	0.0144183	0.063599	1.03682	0.00264047
ketoisocaproic acid	0.7365	MS2 forward	129.055	47.062	0.541732	3.10142	1.24685	0.00116148
2-Methyl-3-hydroxybutyric acid	0.8362	MS2 forward	118.061	234.09	0.244556	0.299169	1.00122	0.0160891
Dihydroxyfumarate	0.4754	MS2 reverse	129.055	147.523	0.0517437	0.0886349	1.07209	0.00493021
Methylmalonic acid	0.32695	MS2 reverse	119.031	167.579	0.0529096	0.109762	1.22662	4.99057e-05
L-Leucine	0.9819	MS2 forward	130.087	255.201	1.8914	9.67894	1.18601	0.00913448
L-Isoleucine	0.9969	MS2 forward	130.087	267.298	1.42942	4.71714	1.19941	0.00045192
3-Aminobenzoic acid	0.6151	MS2 forward	120.045	26.638	0.0813795	0.210628	1.21041	0.00472928
Tyramine	0.9172	MS2 forward	120.078	248.206	6.45973	26.4651	1.11236	0.000134757
L-Aspartate	0.9851	MS2 forward	132.029	390.604	0.70294	1.28637	1.18492	0.000169634
Urea	0.4994	MS2 reverse	121.061	37.947	0.0260684	0.0466999	1.09449	0.00485847
Glutaraldehyde	0.47955	MS2 reverse	123.041	287.575	0.722631	1.81838	1.1248	0.000639305
Ribitol	0.8604	MS2 forward	133.05	208.274	0.711822	1.06678	1.02059	0.0185441
2,3-Dihydroxy-3-methylbutyric acid	0.687	MS2 forward	133.05	343.678	0.0592132	0.174869	1.17747	0.0153294
Adenine	0.9487	MS2 forward	134.046	95.367	0.222917	0.33541	1.16431	0.000543438
Imidazoleacetic acid	0.49945	MS2 reverse	127.05	185.191	0.00990439	0.0185248	1.0746	0.0084282
Hydroxyhydroquinone	0.31675	MS2 reverse	142.05	378.352	0.0324079	0.0589725	1.1226	0.0301333
L-Carnitine	0.42365	MS2 reverse	142.086	274.775	0.0110376	0.0499176	1.2172	0.000115065
Pyruvaldehyde	0.3595	MS2 reverse	143.034	387.012	0.128695	0.0548405	1.17959	0.00099762
Creatine	0.46985	MS2 reverse	132.077	248.882	0.0419962	0.129255	1.10051	0.000920813
alpha-ketoglutarate	0.8824	MS2 forward	145.013	356.602	0.397526	1.23178	1.16539	0.00229665
Adipic acid	0.3339	MS2 reverse	145.05	220.369	0.270609	1.12426	1.18462	0.000110516
Butyl lactate	0.32045	MS2 reverse	145.086	284.746	0.0520085	0.324618	1.20969	2.17193e-05
O-Acetyl-L-serine	0.8942	MS2 forward	146.045	290.229	0.203234	0.358402	1.19214	0.00020781
Linalool oxide	0.4322	MS2 reverse	135.117	255.378	1.19196	1.01365	1.07509	0.00844418
p-Hydroxycinnamaldehyde	0.3803	MS2 reverse	147.044	248.952	0.268101	1.16652	1.14478	0.00036703
Acetohydroxamic acid	0.47415	MS2 reverse	136.058	95.3255	0.380877	0.894546	1.05322	0.000814968
Propionic acid	0.4999	MS2 reverse	147.065	321.92	0.0135845	0.0407804	1.18512	0.00237281
L-Methionine	0.9999	MS2 forward	148.042	275.74	0.0486585	0.109272	1.06806	0.00564612
L-Threonate	0.42955	MS2 reverse	137.042	212.32	0.0339246	0.0545784	1.11323	0.00352202
Glycerol 3-phosphate	0.4996	MS2 reverse	152.994	238.526	0.0136064	0.0285966	1.07358	0.0120161
Orotate	0.6923	MS2 forward	155.008	222.656	0.00845651	0.0312301	1.05517	0.0194336
Allantoin	0.9937	MS2 forward	157.035	179.985	0.0527903	0.246283	1.10502	0.00861162
1-Phenylethylamine	0.34325	MS2 reverse	144.077	185.298	4.19883	6.97718	1.07032	0.00690601
Alloxan	0.49425	MS2 reverse	158.019	346.836	0.00784809	0.0233476	1.11104	0.00308178
Acetyl-DL-Valine	0.9988	MS2 forward	158.081	338.786	0.179732	0.543402	1.18087	0.0210134
4-acetamidobutanoate	0.9929	MS2 forward	146.083	185.192	0.0199015	0.0332144	1.0842	0.00698809
DL-2-Aminoadipic acid	0.9363	MS2 forward	160.06	395.854	0.0262449	0.0505455	1.12354	0.000423168
L-Glutamine	0.996	MS2 forward	147.073	362.339	2.55133	6.11184	1.15031	0.000392136
3-Hydorxy-3-methylglutaric acid	0.9433	MS2 forward	161.044	360.474	1.74993	0.71009	1.15945	0.014595
L-Glutamate	0.9986	MS2 forward	148.057	384.243	2.71303	5.72116	1.18243	5.70232e-05
Phenylpyruvate	0.9962	MS2 forward	163.038	45.953	1.02924	0.332783	1.08916	0.00203749
1,2-Benzenedicarboxylic acid	0.9987	MS2 forward	165.018	228.861	0.217075	0.0647572	1.01716	0.0451252
DL-3-Phenyllactic acid	0.8796	MS2 forward	165.054	288.288	0.0222352	0.0896338	1.20956	4.68504e-05
Vanillic acid	0.8842	MS2 forward	167.034	320.536	0.0185148	0.0723357	1.21497	3.05427e-05
DL-Homocysteine	0.46685	MS2 reverse	153.072	366.682	0.0837135	0.132813	1.05348	0.0104449
cis-4-Hydroxy-D-proline	0.7001	MS2 forward	154.046	376.307	0.0150598	0.0461691	1.14001	0.0175889
Acetyl-DL-Leucine	0.9994	MS2 forward	172.096	320.042	0.0356747	0.135333	1.17878	0.00213615
cis-Aconitate	0.9926	MS2 forward	173.008	425.262	1.17634	1.80331	1.19379	0.000115682
Shikimate	0.9724	MS2 forward	173.044	344.567	0.45248	0.324969	1.14068	0.00119628
Maleamic acid	0.4791	MS2 reverse	174.039	380.519	0.019855	0.0470965	1.18403	0.00121275
DL-Homoserine	0.44405	MS2 reverse	161.088	339.5	0.0407956	0.0936387	1.16935	0.00050081
Caproic acid	0.6637	MS2 forward	175.096	98.394	0.0260568	0.0950995	1.15627	0.0285354
N-Formylmethionine	0.9209	MS2 forward	176.037	189.718	0.00970509	0.0261977	1.037	0.00744814
Acetoacetic acid	0.36815	MS2 reverse	163.056	386.668	4.53619	2.22736	1.09762	0.00134393
Caffeic Acid	0.6976	MS2 forward	179.033	338.255	0.0893026	0.0406935	1.02751	0.016401
myo-Inositol	0.9846	MS2 forward	179.055	383.037	7.3004	3.6117	1.20092	0.000296663
D-Fructose	0.9814	MS2 forward	179.054	257.932	0.820433	3.16483	1.22504	8.42533e-06
trans-2-Hydroxycinnamic acid	0.6164	MS2 forward	165.051	289.047	0.652839	1.9344	1.16516	6.61651e-05
trans-3-Coumaric acid	0.7967	MS2 forward	165.051	115.299	0.0668442	0.173067	1.20675	7.64651e-05
DL-Methionine sulfoxide	0.9651	MS2 forward	166.054	289.389	0.0632922	0.175391	1.17095	5.05002e-05
D-Arabinono-1,4-lactone	0.4762	MS2 reverse	166.068	155.719	0.117315	0.057003	1.03203	0.00624482
D-Sorbitol	0.4631	MS2 reverse	181.068	290.978	0.0789855	0.182841	1.20742	0.000344404
L-Phenylalanine	0.9801	MS2 forward	166.082	283.346	0.11177	0.281527	1.09685	0.00102835
Phosphorylcholine	0.9982	MS2 forward	182.057	482.26	0.0352732	0.0863095	1.1175	0.00261266
D-Xylose	0.5	MS2 reverse	168.088	248.703	0.0260503	0.105864	1.05121	0.000963787
Homogentisic acid	0.4718	MS2 reverse	169.045	143.909	0.00792691	0.0648423	1.23729	0.000269206
Indoleacrylic acid	0.7942	MS2 forward	170.056	248.935	0.0266624	0.111066	1.15695	2.61687e-05
Pyridoxine	0.9831	MS2 forward	170.077	110.865	0.0615809	0.499687	1.23067	0.00178337
3-Methylhistidine	0.8839	MS2 forward	170.089	373.036	0.301311	1.38948	1.18417	0.000593528
Diphenylamine	0.8345	MS2 forward	170.098	25.2255	0.0278312	0.0499343	1.00574	0.0141317
(+-)-Mevalonolactone	0.4833	MS2 reverse	172.093	326.95	0.151775	0.406301	1.19855	2.8056e-05
3-Hydroxycapric acid	0.9995	MS2 forward	187.132	238.421	0.00747606	0.00328948	1.10861	0.00826615
N-Acetyl-L-glutamate	0.898	MS2 forward	188.054	434.962	0.00819694	0.0180902	1.1494	0.00214686
Hydroxyproline	0.8022	MS2 forward	173.089	358.255	0.858219	2.93866	1.12916	0.00154233
Phosphoenolpyruvate	0.7547	MS2 forward	188.961	418.838	0.0163587	0.0271169	1.03152	0.0231011
Mesaconic acid	0.4931	MS2 reverse	189.038	297.374	0.0796456	0.0368405	1.14955	0.000353963
3-Indolepropionic acid	0.749	MS2 forward	189.075	322.133	0.0186616	0.0463064	1.21196	0.000269089
D-Galactarate	0.7167	MS2 forward	191.018	192.126	0.323418	0.467151	1.16863	0.000554552
Quinate	0.9878	MS2 forward	191.056	328.753	19.051	11.7341	1.14975	0.000602981
N2-Acetyl-L-ornithine	0.9316	MS2 forward	175.104	347.867	0.541736	1.82832	1.1667	8.8594e-05
Scytalone	0.9929	MS2 forward	193.048	155.128	0.0702109	0.129599	1.11644	0.00471448
Serotonin	0.7052	MS2 forward	177.098	136.331	0.100603	0.24186	1.17237	0.000855797
Galactonic acid	0.9866	MS2 forward	195.049	383.254	0.216107	0.366909	1.19863	0.000149186
L-Threonine	0.4679	MS2 reverse	180.084	428.272	0.120358	0.464714	1.2073	8.20921e-05
Dodecanoic acid	0.9224	MS2 forward	199.168	47.0565	0.682807	0.38868	1.02312	0.00505297
L-Tyrosine	0.9561	MS2 forward	182.078	290.598	0.68856	2.17962	1.17461	2.02301e-05
Phosphorylcholine	0.9932	MS2 forward	184.071	480.728	8.26456	24.1381	1.20974	0.000190054
Acetylcarnitine	0.4663	MS2 reverse	202.106	201.203	0.00571668	0.0235601	1.02977	0.0141559
L-Tryptophan	0.9961	MS2 forward	203.081	249.244	0.734827	2.81849	1.16949	0.000128111
Isobutyrylglycine	0.4973	MS2 reverse	204.084	249.244	0.102917	0.34591	1.17483	0.000153941
Hydroxyacetone	0.5	MS2 reverse	187.033	288.136	0.0085934	0.0202511	1.17414	0.000372834
Ala-Pro	0.4365	MS2 reverse	187.104	366.045	0.232376	0.535514	1.17686	0.000227107
DL-Indole-3-lactic acid	0.743	MS2 forward	188.067	248.882	1.79221	7.40707	1.15824	3.88274e-05
N-Acetyl-D-phenylalanine	0.8745	MS2 forward	206.08	307.333	0.0834734	0.163508	1.20397	0.00013724
Sinapyl aldehyde	0.4035	MS2 reverse	207.063	34.506	0.0064033	0.0497631	1.20363	0.0044078
trans-cinnamate	0.36095	MS2 reverse	207.064	288.37	0.0131131	0.0605809	1.20897	3.03354e-05
alpha-Guanidinoglutaric Acid	0.3371	MS2 reverse	189.07	248.825	0.202689	0.828923	1.14838	4.17726e-05
N6-Acetyl-L-lysine	0.9978	MS2 forward	189.12	339.664	0.2282	0.839936	1.16495	0.00012722
D-Lyxose	0.43935	MS2 reverse	209.064	318.682	0.141277	0.275986	1.16734	0.0151239
Kynurenic acid	0.9997	MS2 forward	190.046	178.528	1.02679	2.90986	1.20679	2.86211e-05
.beta.-Homoproline	0.5	MS2 reverse	190.104	326.931	0.122614	0.332911	1.22543	1.25374e-06
Vigabatrin	0.32545	MS2 reverse	190.103	250.462	0.0456061	0.122639	1.22042	2.21159e-05
Glycylproline	0.4684	MS2 reverse	190.123	339.504	0.0291384	0.086263	1.19276	2.21818e-05
D-Ribulose 5-phosphate	0.42355	MS2 reverse	210.999	404.966	0.020054	0.0467886	1.06999	0.00148564
Dehydroascorbic acid (Oxidized vitamin C)	0.5	MS2 reverse	192.051	178.262	0.0116215	0.0248607	1.09865	0.00348913
Tridecanoic acid	0.7594	MS2 forward	213.183	45.365	0.165769	0.0440536	1.14883	0.0291902
sn-Glycerol 3-phosphoethanolamine	0.9218	MS2 forward	214.046	382.473	0.0744788	0.110051	1.11127	0.00315365
2-Phenylacetamide	0.725	MS2 forward	196.093	44.352	0.0302739	0.113038	1.13296	0.0459303
Pantothenate	0.8576	MS2 forward	218.101	264.556	1.87983	3.65137	1.20122	0.00554632
D-Mannose	0.9535	MS2 forward	198.093	296.726	0.173501	0.332553	1.21215	4.65584e-05
Phenylacetic acid	0.49835	MS2 reverse	200.073	291.153	0.0148173	0.0337978	1.05418	0.00103027
DL-4-Hydroxy-2-ketoglutarate	0.6091	MS2 forward	221.027	171.695	0.164812	0.268333	1.05815	0.00291559
9-Decen-1-ol	0.4838	MS2 reverse	201.124	108.345	0.401498	1.23648	1.03747	0.0126917
Pimelic acid	0.465	MS2 reverse	202.104	193.644	0.00729052	0.0420963	1.18729	0.000200293
L-Fucose-1-phosphate	0.36985	MS2 reverse	225.014	294.724	0.0109237	0.014686	1.05211	0.00836357
3-(3-Indolyl)-2-oxopropanoic acid	0.9972	MS2 forward	204.062	43.089	0.0457117	0.178352	1.19438	4.886e-05
Dimethylallyl pyrophosphate	0.983	MS2 forward	226.993	403.436	0.0261417	0.0392861	1.11474	0.00106529
2'-Deoxyuridine	0.39495	MS2 reverse	227.064	115.021	0.0150576	0.0283604	1.00069	0.0157646
Myristic acid	0.9992	MS2 forward	227.199	45.373	2.94332	1.98601	1.06135	0.00705685
L-Kynurenine	0.9489	MS2 forward	209.089	252.255	0.00872126	0.0226809	1.09652	0.0031864
Propoxur	0.4965	MS2 reverse	210.117	284.268	0.0051315	0.0232401	1.22544	0.00209545
Methyldopa	0.3117	MS2 reverse	212.088	214.229	0.0313998	0.0483357	1.04891	0.00622449
Perseitol	0.7275	MS2 forward	233.063	67.65	0.0927225	0.0160824	1.21375	0.0108239
Triethanolamine	0.7909	MS2 forward	213.119	436.487	0.0218512	0.0593654	1.15695	0.000248734
Lys-Cys	0.704	MS2 forward	214.103	437.408	0.0318784	0.0617575	1.14762	0.000891356
2-Dehydro-3-deoxy-D-gluconate	0.9455	MS2 forward	237.058	355.906	0.487405	0.70454	1.1534	0.000708176
3-Hydroxydodecanoic acid	0.49655	MS2 reverse	237.147	208.06	0.0190737	0.0632964	1.17381	0.000927063
Glucosamine	0.32575	MS2 reverse	238.098	221.943	0.0760008	0.275369	1.23681	9.54744e-06
Phosphoglycolic acid	0.4058	MS2 reverse	217.065	298.939	0.256682	0.0912288	1.20846	0.000143971
alpha-D-Galactose 1-phosphate	0.9827	MS2 forward	241.008	388.134	0.0832793	0.210249	1.20629	0.000675246
D-Glucose 6-phosphate	0.9177	MS2 forward	241.009	320.29	0.0119014	0.023917	1.05914	0.0228373
Pentadecanoic Acid	0.9992	MS2 forward	241.214	44.142	1.97706	0.614362	1.20235	7.34954e-05
5-L-Glutamyl-L-alanine	0.9793	MS2 forward	219.094	404.742	0.0398729	0.0995829	1.18884	3.42562e-05
Leu-Ser	0.9666	MS2 forward	219.13	257.457	0.0792634	0.117961	1.1376	0.003355
Acetylcholine	0.8894	MS2 forward	222.025	480.997	0.022225	0.0498902	1.23229	2.47407e-06
N-Acetyl-D-glucosamine	0.9647	MS2 forward	222.094	251.886	0.14249	0.213015	1.07196	0.00343473
His-Cys	0.36255	MS2 reverse	223.067	371.214	0.0266703	0.0598487	1.18005	0.00656694
L-Iditol	0.3399	MS2 reverse	224.109	256.693	0.0134097	0.028299	1.19791	7.99534e-05
D-Fructose-6-phosphate	0.49075	MS2 reverse	225.012	461.907	0.0381655	0.07494	1.1393	0.000563524
1-Aminocyclopropanecarboxylic acid	0.7657	MS2 forward	225.085	418.147	3.37641	8.02316	1.16856	0.000466393
Gamma-Glutamylcysteine	0.7694	MS2 forward	249.058	387.671	0.0426394	0.0124638	1.18953	0.000123537
Carbidopa	0.3108	MS2 reverse	227.103	201.615	0.014405	0.0253315	1.01231	0.0200181
Glu-Pro	0.6476	MS2 forward	227.107	259.435	0.00660072	0.0420469	1.20102	1.13242e-05
Myristoleic acid	0.34475	MS2 reverse	227.197	58.1595	0.0482388	0.106906	1.16572	0.0106126
Muramic acid	0.49865	MS2 reverse	250.09	406.218	0.0132983	0.0259208	1.1792	0.000486352
L-leucyl-L-proline	0.5	MS2 reverse	228.146	32.492	0.683966	1.07246	1.09556	0.00129143
4-(4-Chlorophenyl)-4-hydroxypiperidine	0.34725	MS2 reverse	229.115	298.451	0.177393	0.325908	1.11869	0.00556538
cis-9-Palmitoleic acid	0.9978	MS2 forward	253.214	43.891	3.09434	1.00984	1.17736	0.00013384
Guanabenz	0.34985	MS2 reverse	231.022	328.316	0.0322172	0.0185129	1.09218	0.00717004
DL-a-Hydroxybutyric acid	0.45745	MS2 reverse	231.083	288.396	0.0873004	0.288147	1.17488	9.16822e-05
Pro-Asp	0.9784	MS2 forward	231.094	409.214	0.0124539	0.0229786	1.14441	0.00059532
5'-O-methylthymidine	0.3252	MS2 reverse	255.094	181.494	0.00387456	0.0074807	1.06584	0.0495778
Ribothymidine	0.4733	MS2 reverse	257.074	89.08	0.022055	0.102932	1.24734	0.000262587
3-Deoxy-2-keto-6-phosphogluconic acid	0.47625	MS2 reverse	257.11	436.982	0.0714972	0.170542	1.19625	4.92551e-05
D-Glucosamine 1-phosphate (Glucosamine-1P)	0.9898	MS2 forward	258.035	404.818	0.0103962	0.0173824	1.0023	0.0210772
D-Erythrose 4-phosphate	0.9809	MS2 forward	259.019	444.41	0.243543	0.385119	1.21206	4.90728e-05
Adenosine	0.9998	MS2 forward	266.086	168.144	1.13546	3.09045	1.24071	2.74755e-06
Cytidine	0.9999	MS2 forward	244.089	234.194	0.130639	0.374434	1.22581	3.27409e-05
Jasmonic acid	0.9038	MS2 forward	269.136	280.268	0.0094016	0.0220887	1.22434	2.35813e-06
Heptadecanoic acid	0.9601	MS2 forward	269.245	42.805	1.5805	1.13079	1.03114	0.0108309
Sulfamethizole	0.4921	MS2 reverse	270.021	43.4375	0.20685	1.06125	1.18649	0.0223989
Indole-3-pyruvic acid	0.3755	MS2 reverse	245.092	234.182	0.0170441	0.0411928	1.19126	3.29919e-05
3-Methoxy-4-hydroxyphenylethyleneglycol	0.38745	MS2 reverse	245.099	327.349	0.00676961	0.0130335	1.02392	0.0109565
(-)-Naringenin	0.8949	MS2 forward	271.057	39.033	0.0445555	0.133624	1.10596	0.00115793
Pro-Glu	0.9531	MS2 forward	245.11	403.18	0.0199302	0.0345779	1.03884	0.00875731
Procaterol	0.38615	MS2 reverse	271.151	215.173	0.0153297	0.0343917	1.00595	0.0293243
16-Hydroxypalmitic acid	0.9853	MS2 forward	271.224	46.654	0.202047	0.120364	1.10664	0.00405209
Pro-Met	0.9575	MS2 forward	246.105	352.822	0.0236641	0.041679	1.07285	0.00267613
Lys-Val	0.49625	MS2 reverse	246.178	519.1	0.142062	0.19321	1.03705	0.0125436
1-Deoxy-D-xylulose 5-phosphate	0.6365	MS2 forward	273.034	395.655	0.0770179	0.159667	1.15437	0.0146142
gamma-L-Glutamyl-L-valine	0.9793	MS2 forward	247.125	366.385	0.0550781	0.127074	1.17235	0.000711572
His-Gln	0.3933	MS2 reverse	248.109	193.08	0.0152612	0.13675	1.1915	4.63194e-06
Flutamide	0.43685	MS2 reverse	275.058	267.771	0.0340873	0.0141077	1.18412	0.00078597
Lys-Thr	0.9958	MS2 forward	248.161	134.07	0.0165324	0.0678453	1.15013	0.00187379
alpha-N-Acetyl-L-glutamine	0.8385	MS2 forward	249.105	347.009	0.0314655	0.135946	1.21318	4.84288e-05
Glu-Cys	0.4424	MS2 reverse	251.073	377.48	0.0313332	0.0590783	1.13368	0.00405777
.beta.-Cyano-L-alanine	0.3425	MS2 reverse	251.073	286.418	0.143257	0.0213209	1.21168	0.00359661
epsilon-Captrolactone	0.44385	MS2 reverse	251.124	201.436	0.0104353	0.0164	1.09515	0.00995795
5-Hydroxyindoleacetate	0.48435	MS2 reverse	252.083	307.558	0.0258365	0.0514158	1.22678	4.46124e-06
Deoxyadenosine	0.999	MS2 forward	252.105	141.91	0.094739	0.151952	1.05809	0.00816847
Oleic acid	1	MS2 forward	281.244	42.784	3.93381	2.27909	1.1069	0.00298008
O-Phosphotyrosine	0.4999	MS2 reverse	282.017	430.92	0.0050249	0.00913037	1.13318	0.00572629
Guanosine	0.9968	MS2 forward	282.08	254.683	0.44756	1.17245	1.21598	7.44005e-05
5-Hydroxymethylcytidine	0.37865	MS2 reverse	256.099	355.679	0.0420101	0.0605654	1.05535	0.0152652
Xanthosine	0.8801	MS2 forward	283.064	299.92	0.0156528	0.0263458	1.09442	0.00769196
Kaempferol	0.9995	MS2 forward	285.036	161.964	0.713169	1.81512	1.23821	2.4554e-06
Glycerophosphocholine	0.9917	MS2 forward	258.108	374.991	7.33269	16.9534	1.11734	0.00286381
5-Methylcytidine	0.9656	MS2 forward	258.105	221.72	0.00600678	0.0129521	1.05879	0.000671392
Lys-Asn	0.49435	MS2 reverse	260.146	318.094	0.0311257	0.272216	1.21148	7.56637e-06
all cis-(6,9,12)-Linolenic acid	0.7207	MS2 forward	261.218	33.291	0.214104	0.495065	1.12027	0.00524576
EDTA	0.7529	MS2 forward	291.079	431.709	0.0221952	0.0520198	1.14308	0.00164585
Phe-Pro	0.9015	MS2 forward	263.136	227.628	0.0319417	0.0507858	1.03236	0.0186141
Thiamine	0.9949	MS2 forward	265.108	347.692	0.099498	0.16005	1.1421	0.00169525
Diethylcarbamazine	0.4896	MS2 reverse	266.12	400.539	0.312132	0.606254	1.10998	0.00632948
Anisomycin	0.4512	MS2 reverse	266.144	207.862	0.0468698	0.174231	1.19338	4.23815e-05
His-Lys	0.3867	MS2 reverse	266.156	405.721	0.0438428	0.0808104	1.08046	0.0081747
Ile-Val	0.49685	MS2 reverse	269.12	279.1	0.01609	0.0376558	1.02451	0.000838674
5'-Deoxyadenosine	0.49995	MS2 reverse	269.135	202.376	0.0223119	0.0137197	1.04626	0.00970835
Nname,cis-9,10-Epoxystearic acid	0.8788	MS2 forward	297.238	46.673	0.160132	0.0570275	1.21146	0.000107381
Ergothioneine	0.4774	MS2 reverse	272.131	316.678	0.0215535	0.0355093	1.1624	0.00123884
Midodrine	0.30535	MS2 reverse	272.158	402.271	0.468929	0.876118	1.17164	0.000566415
Naringenin	0.9801	MS2 forward	273.072	144.685	0.0477634	0.188675	1.15044	0.0277848
His-Gly	0.49535	MS2 reverse	273.116	351.978	0.0201991	0.0400125	1.10932	0.0287357
Uridine	0.9625	MS2 forward	303.079	159.476	0.0168506	0.0656331	1.17392	0.0142371
1,2,3-Benzenetriol	0.47665	MS2 reverse	275.049	395.484	0.0493285	0.117906	1.18009	0.000262668
Pro-Val	0.48515	MS2 reverse	275.158	434.27	0.039551	0.19512	1.15033	0.000147866
Viloxazine	0.4769	MS2 reverse	276.105	403.628	0.0612714	0.338323	1.15715	0.000585292
Floxuridine	0.30545	MS2 reverse	305.073	348.992	0.103502	0.2099	1.16873	0.000477238
Marmesin	0.3559	MS2 reverse	305.106	465.134	0.0109259	0.0243269	1.06282	0.0118755
Ellipticine	0.49995	MS2 reverse	305.135	112.979	0.0362145	0.0635075	1.00809	0.0107715
gamma-L-Glutamyl-L-glutamic acid	0.96	MS2 forward	277.1	446.38	0.0745959	0.152631	1.14334	0.00122182
gamma-L-Glutamyl-L-phenylalanine	0.8678	MS2 forward	277.115	335.137	0.0196236	0.0386632	1.15065	0.00081578
Oxazepam	0.4912	MS2 reverse	307.029	266.061	0.0325438	0.10029	1.23119	1.37042e-05
L-Saccharopine	0.9964	MS2 forward	277.137	436.431	0.612796	2.20746	1.17134	5.36611e-05
11(Z),14(Z)-Eicosadienoic Acid	0.8711	MS2 forward	307.259	41.5485	0.595168	0.232522	1.17171	0.00130722
Val-Tyr	0.4476	MS2 reverse	280.136	328.769	0.385863	1.48064	1.14471	4.28992e-05
Phenylethylamine	0.4359	MS2 reverse	281.135	35.863	0.0224546	0.0103757	1.09488	0.00729264
3-Methoxy-4-Hydroxyphenylglycol Sulfate	0.42725	MS2 reverse	282.057	48.979	0.0498015	0.24719	1.17539	0.0312912
3'-O-methyladenosine	0.4999	MS2 reverse	282.117	106.056	0.0451387	0.477672	1.24126	0.000184472
Ile-Ser	0.4958	MS2 reverse	282.138	202.034	0.0266987	0.0756873	1.22725	1.10697e-05
N-.alpha.-Acetyl-L-arginine	0.32495	MS2 reverse	283.078	134.701	0.0168608	0.109565	1.2192	0.00234913
Lys-Asp	0.4983	MS2 reverse	284.121	364.238	0.0274099	0.125361	1.20581	0.000112149
Quercetin	0.9719	MS2 forward	285.036	36.633	0.24518	0.712279	1.1007	0.00133197
Coumestrol	0.44805	MS2 reverse	286.068	43.663	0.306776	4.83074	1.21365	0.0145247
Tetrahydro-L-biopterin	0.4714	MS2 reverse	286.084	480.603	0.0496065	0.132864	1.18208	0.0002736
Chloroquine	0.4846	MS2 reverse	318.17	228.759	0.000980572	0.0246191	1.20929	0.0185931
5'-Phosphoribosyl-5-amino-4-imidazolecarboxamide (AICAR)	0.3018	MS2 reverse	319.048	356.64	0.00132759	0.00530842	1.06707	0.000820443
Hesperetin	0.9223	MS2 forward	323.047	38.234	0.00577186	0.024911	1.05446	0.000107523
Arg-Asp	0.34155	MS2 reverse	290.142	429.377	0.0229463	0.0303444	1.02865	0.00892645
Sucrose	0.9871	MS2 forward	323.094	387.54	10.5138	2.0722	1.18621	0.000193724
Argininosuccinic acid	0.9638	MS2 forward	291.126	454.992	0.078885	0.147515	1.15867	0.00120548
Maltitol	0.8198	MS2 forward	325.109	351.479	0.056291	0.0987766	1.21203	0.000386949
Fisetinidol	0.49625	MS2 reverse	292.118	391.474	0.0501012	0.260683	1.16518	2.4694e-05
Adenosine 3',5'-cyclic phosphate (cAMP)	0.8203	MS2 forward	328.04	258.753	0.0794453	0.628023	1.19572	0.00866417
Ile-Tyr	0.49865	MS2 reverse	294.152	328.985	0.14471	0.621439	1.12732	0.000298396
Acetylvalerenolic acid	0.9189	MS2 forward	329.118	106.669	0.298367	0.533893	1.1332	0.00265837
Tropic acid	0.4963	MS2 reverse	331.117	211.905	0.0166045	0.0535204	1.19848	0.000314998
beta-Estradiol	0.5	MS2 reverse	331.186	33.469	0.0329196	0.102914	1.08535	0.00669265
S-Methyl-5'-thioadenosine	0.9993	MS2 forward	298.095	95.129	1.40801	3.39718	1.07959	0.0165767
5-Methyl-2-thiouridine	0.4353	MS2 reverse	333.075	380.054	0.0125562	0.0264111	1.18688	0.000778664
Nitrazepam	0.9797	MS2 forward	299.118	436.609	0.11402	0.277663	1.15971	0.000101096
Rhapontigenin	0.31145	MS2 reverse	300.12	436.418	0.0251307	0.0719487	1.12622	0.00679942
Artemisinin	0.3129	MS2 reverse	300.178	207.977	0.135112	0.562912	1.18465	0.00011717
Promethazine	0.765	MS2 forward	302.168	259.457	0.00238061	0.00571124	1.18262	3.12049e-05
Norepinephrine	0.36825	MS2 reverse	337.145	320.666	0.00733723	0.0263196	1.20061	5.62295e-05
Erucic acid	1	MS2 forward	337.305	39.76	0.345756	0.630409	1.17594	0.000765979
Lys-Pro	0.35335	MS2 reverse	304.183	436.174	0.0319866	0.0604406	1.12469	0.0024006
alpha-D-Glucose 1-phosphate	0.36815	MS2 reverse	304.997	444.709	0.0255249	0.0423778	1.18839	0.000276907
Cytidine 5'-monophosphate(CMP)	0.9977	MS2 forward	306.046	310.622	0.102767	0.468459	1.20916	9.11149e-06
Dimethyl 4,4-o-Phenylene-Bis (3-Thiophanate)	0.4627	MS2 reverse	341.043	31.1805	0.0075428	0.0479757	1.22647	0.00716834
Isopentenyl pyrophosphate	0.3357	MS2 reverse	307.03	271.491	0.122289	0.821945	1.20757	1.40528e-05
Ile-His	0.4849	MS2 reverse	307.122	416.689	0.0743677	0.187933	1.05309	0.00153049
3',5'-Cyclic guanosine monophosphate	0.7584	MS2 forward	344.034	311.535	0.0595867	0.230761	1.17319	0.000248077
Phenethicillin	0.39215	MS2 reverse	345.085	252.101	0.0520767	0.0125792	1.2077	0.0131076
Adenosine monophosphate (AMP)	0.972	MS2 forward	346.049	420.19	0.117171	0.240161	1.01682	0.0125655
N2,N2-Dimethylguanosine	0.9999	MS2 forward	312.127	187.774	0.0316394	0.142604	1.18442	3.37174e-06
Phe-Phe	0.9699	MS2 forward	313.151	147.381	0.0894472	0.0558475	1.04449	0.00763919
1-Palmitoylglycerol	0.9675	MS2 forward	313.271	135.792	0.605334	1.88261	1.17839	0.000168879
L-Ascorbic acid	0.3207	MS2 reverse	351.066	118.724	0.212448	0.882731	1.21443	0.000174783
Mevalonic acid	0.37885	MS2 reverse	314.179	367.004	0.0342158	0.0641338	1.16141	0.000238909
Isoimperatorin	0.49515	MS2 reverse	315.058	289.408	0.0275403	0.116406	1.23024	2.60209e-06
Chlorogenic acid	0.9818	MS2 forward	353.082	272.57	0.906936	0.35808	1.09823	0.0164654
Quercetin 3'-methyl ether	0.9423	MS2 forward	317.063	189.09	0.860062	3.11575	1.21654	1.75193e-06
Glu-Lys	0.657	MS2 forward	317.179	385.358	0.0171589	0.039934	1.22361	7.5985e-06
Phytosphingosine	0.8473	MS2 forward	318.296	147.377	0.219664	0.106869	1.17678	0.000458428
Arg-Cys	0.44715	MS2 reverse	319.147	368.778	0.0170473	0.0635116	1.1912	0.00017479
N-Acetylglucosamine 1-phosphate	0.49665	MS2 reverse	360.065	275.016	0.0176895	0.0570543	1.11118	0.00693107
Guanosine 5'-monophosphate (GMP)	0.7523	MS2 forward	362.044	430.742	0.0913109	0.287891	1.11411	0.00127924
Gentiobiose	0.3077	MS2 reverse	363.084	377.252	0.120437	0.0592036	1.18809	0.000831741
Uridine 5'-monophosphate (UMP)	0.9989	MS2 forward	325.04	429.811	0.0482674	0.148061	1.20831	0.000170369
Fenofibrate	0.4701	MS2 reverse	325.1	148.063	0.109694	0.716449	1.23398	4.67732e-07
3.alpha.-Mannobiose	0.928	MS2 forward	325.111	386.083	30.7882	13.4306	1.14886	0.00477393
(+)-Abscisic Acid	0.8626	MS2 forward	325.172	103.11	0.0143039	0.0344431	1.12039	0.00109617
Zolmitriptan	0.47455	MS2 reverse	326.124	434.084	0.23554	0.626687	1.13387	0.000213297
Pyrethrosin	0.6733	MS2 forward	365.165	197.395	0.00649253	0.0206678	1.16223	0.022
Nervonic acid	1	MS2 forward	365.336	38.981	0.076783	0.154328	1.20923	5.50587e-05
Bestatin	0.9341	MS2 forward	326.208	32.3	0.0353386	0.667029	1.15549	0.0210841
Phe-Tyr	0.4841	MS2 reverse	328.136	306.18	0.0295988	0.145544	1.19303	2.23265e-05
Adenosine 2',3'-cyclic monophosphate	0.9954	MS2 forward	330.057	258.714	0.100073	0.921187	1.1894	0.00784925
Phytanic acid	0.3563	MS2 reverse	330.334	49.637	0.435337	0.197092	1.01036	0.0100267
Inosine 5'-monophosphate (IMP)	0.49735	MS2 reverse	331.043	482.81	0.109717	0.145768	1.15831	0.000860298
Phe-Val	0.49635	MS2 reverse	331.097	257.457	0.00476935	0.0340371	1.20239	0.00602218
Primaquine	0.40805	MS2 reverse	336.095	381.906	0.184953	0.380272	1.1947	0.00338537
Quinic acid	0.625	MS2 forward	383.113	328.697	0.42	0.168391	1.16673	0.00026158
N-Acetyl-D-lactosamine	0.6093	MS2 forward	383.148	309.645	0.0135257	0.052078	1.21854	6.68027e-05
Actinonin	0.40845	MS2 reverse	384.249	46.028	0.0198138	0.0890592	1.03714	0.0155697
Matairesinol	0.6766	MS2 forward	341.135	48.2655	0.286354	0.0680792	1.07596	0.0358049
3'-O-Methylinosine	0.3599	MS2 reverse	343.127	48.987	0.0120141	0.00596229	1.12769	0.00169733
(-)-Usnic acid	0.37315	MS2 reverse	344.088	356.681	0.034586	0.049952	1.12188	0.00212874
Arg-Met	0.38135	MS2 reverse	344.124	425.8	0.0923729	0.17382	1.10555	0.00226149
Donepezil	0.45305	MS2 reverse	344.203	53.8515	0.0130984	0.11178	1.23597	0.00116804
Gly-Pro	0.4851	MS2 reverse	345.185	369.625	0.00872022	0.0161647	1.1363	0.00049259
Adenosine 3'-monophosphate	0.996	MS2 forward	348.067	397.628	0.188287	0.959117	1.17659	2.5923e-05
Hexacosanoic acid	0.9994	MS2 forward	395.382	38.852	0.0955647	0.0599774	1.03558	0.0121778
4-Methylumbelliferyl beta-D-glucuronide	0.49995	MS2 reverse	353.084	118.216	0.0164027	0.0471629	1.04972	0.0144654
Hydroxyflutamide	0.3822	MS2 reverse	353.099	33.828	0.377586	0.00758036	1.22471	0.0138253
Ethynodiol diacetate	0.4814	MS2 reverse	400.244	138.766	0.0114295	0.179309	1.22809	0.0133475
Maltose	0.6914	MS2 forward	401.138	210.004	0.00984101	0.0207474	1.02539	0.0222755
Jasmine lactone	0.41935	MS2 reverse	354.269	110.671	0.0526516	0.207361	1.2145	0.00463232
delta-Tocopherol	0.48355	MS2 reverse	401.333	31.1615	0.0770175	0.334901	1.13686	0.00371861
Chlorogenic acid	0.9971	MS2 forward	355.099	305.885	0.140153	0.0517287	1.13459	0.00711735
Demethoxycurcumin	0.3097	MS2 reverse	356.152	382.01	0.0654473	0.106542	1.06413	0.00544406
hydrocortisone 21-acetate	0.3664	MS2 reverse	404.221	218.189	0.00115327	0.0363772	1.2466	0.00442161
Behenic acid	0.3978	MS2 reverse	358.365	49.3555	0.232748	0.116182	1.14051	0.000531516
Cellobiose	0.9785	MS2 forward	360.149	387.299	55.0665	21.2544	1.0786	0.00532404
Galactinol	0.8164	MS2 forward	360.148	425.799	1.01898	1.79072	1.08025	0.00296915
Isomaltose	0.981	MS2 forward	360.147	405.422	1.28018	0.581144	1.18357	0.00153975
Glucotropaeolin	0.3133	MS2 reverse	409.046	101.169	0.0188575	0.0395388	1.05412	0.00525079
Carbenicillin	0.4997	MS2 reverse	361.093	420.08	0.00973165	0.0362447	1.18431	9.5686e-05
Pro-Gly	0.47865	MS2 reverse	362.204	203.04	0.00567312	0.0428125	1.23717	0.00172223
N-Desmethylselegiline	0.4998	MS2 reverse	364.282	47.579	0.0575303	3.76474	1.18572	0.00678947
D-Maltose	0.3946	MS2 reverse	365.103	405.455	2.79333	0.983848	1.20462	0.00022974
Herbacetin	0.32585	MS2 reverse	366.062	378.178	0.164849	0.389763	1.1796	7.53667e-05
Rosmarinic Acid	0.32035	MS2 reverse	419.102	350.705	0.172796	0.0646638	1.06378	0.0037148
Arg-Glu	0.33485	MS2 reverse	367.176	289.242	0.00907064	0.0129069	1.20752	5.24479e-05
N-Acetylneuraminic acid	0.3425	MS2 reverse	370.125	48.2835	0.0137364	0.0632787	1.13243	0.000829879
Linustatin	0.4166	MS2 reverse	425.171	142.719	0.0971525	0.182583	1.18388	0.000918823
Arg-His	0.30925	MS2 reverse	375.195	381.275	0.0175791	0.0264035	1.0277	0.0118849
Riboflavin	0.9945	MS2 forward	377.143	207.862	0.0411416	0.105454	1.23517	1.49225e-07
Apigenin 7-glucoside	0.4657	MS2 reverse	431.09	101.102	0.072891	0.395881	1.24018	0.000870692
1-Palmitoyl Lysophosphatidic Acid	0.9953	MS2 forward	431.213	239.071	1.53795	4.79611	1.18808	0.0184693
Naringenin-7-O-Glucoside	0.9871	MS2 forward	433.105	136.823	0.435247	0.924507	1.07106	0.00504119
Phloridzin	0.6801	MS2 forward	435.12	137.257	0.0523597	0.273622	1.22364	0.00607457
Coniferol	0.3434	MS2 reverse	383.146	54.668	0.122908	0.0416043	1.16025	0.00243566
20-Hydroxyarachidonic acid	0.33715	MS2 reverse	384.254	46.935	0.0244475	0.15979	1.13824	0.0242152
Cortisol 21-acetate	0.49655	MS2 reverse	441.169	280.268	1.16784	1.9062	1.20712	0.000400251
Fludrocortisone acetate	0.49545	MS2 reverse	443.184	317.516	0.221939	1.14243	1.21326	1.8383e-05
CDP-ethanolamine	0.3177	MS2 reverse	445.045	433.621	0.00383816	0.00687038	1.17396	0.000404599
Estrone-3-glucuronide	0.3306	MS2 reverse	445.19	317.328	0.00984396	0.0551087	1.19682	4.14844e-05
Vitamin D2	0.37535	MS2 reverse	396.344	46.342	0.0102135	0.724241	1.22978	0.0123894
Uridine 5'-diphosphate (UDP)	0.9991	MS2 forward	405.007	430.694	0.140097	0.390948	1.21433	1.37684e-05
Dioctyl phthalate	0.9136	MS2 forward	408.319	149.852	0.00315688	0.0385898	1.1755	0.0234302
Lithocholic acid	0.5	MS2 reverse	415.264	48.271	0.0090639	0.0282171	1.19686	0.00111492
gamma-Tocopherol	0.9213	MS2 forward	416.362	32.7325	0.440955	1.16079	1.15404	0.000773289
Ascorbyl stearate	0.3488	MS2 reverse	479.232	47.988	0.218356	0.0843175	1.01392	0.0302376
Raffinose	0.7459	MS2 forward	485.142	455.413	0.0995133	0.0172237	1.23774	1.37614e-05
Arg-Trp	0.33745	MS2 reverse	427.134	283.935	0.00743298	0.0526964	1.22257	3.93561e-07
Zingerone	0.49095	MS2 reverse	427.154	131.554	0.041354	0.0735518	1.10887	0.00581687
Adenosine 3',5'-diphosphate (ADP)	0.8126	MS2 forward	428.035	422.217	0.00564063	0.0119239	1.17804	0.000280558
alpha-Tocopherol (Vitamin E)	0.8824	MS2 forward	430.375	32.784	0.722569	2.65372	1.22786	5.11096e-05
N-Acetyl-L-phenylalanine	0.4995	MS2 reverse	432.22	87.403	0.0423651	0.158676	1.19696	0.0117932
Nomilin	0.6659	MS2 forward	495.213	172.353	0.00857765	0.0174472	1.10161	0.00646285
1-Oleoyl-sn-glycerol 3-phosphate	0.4932	MS2 reverse	495.281	37.739	0.00279601	0.0375299	1.23448	0.00675464
L-Palmitoylcarnitine	0.35055	MS2 reverse	444.308	101.653	0.004259	0.149139	1.2329	0.0134791
Astragalin	0.9996	MS2 forward	449.106	234.782	0.402801	2.0356	1.2289	2.27408e-05
1,3-Dicaffeoylquinic acid	0.7531	MS2 forward	515.132	338.407	16.1398	9.6795	1.00715	0.021735
Glutethimide	0.40595	MS2 reverse	452.246	161.968	0.0510364	0.15805	1.22619	7.7765e-06
1-Palmitoyl-2-hydroxy-sn-glycero-3-phosphoethanolamine	0.9946	MS2 forward	454.291	192.247	0.457397	1.98044	1.23387	0.000384624
Isoquercitin	0.35475	MS2 reverse	523.112	255.822	0.0875044	0.00952427	1.24184	0.00619797
Ala-Glu	0.30015	MS2 reverse	459.178	427.894	0.00658195	0.0178968	1.20214	0.000109693
Hyperoside	0.9994	MS2 forward	465.102	305.036	2.13112	4.53219	1.09232	0.00590248
Irbesartan	0.4885	MS2 reverse	467.187	307.157	0.0111226	0.0391609	1.19783	2.44459e-05
1-Myristoyl-sn-glycero-3-phosphocholine	0.9589	MS2 forward	468.306	189.806	0.0551002	0.3071	1.22542	0.000787423
Cyclic adenosine diphosphate ribose	0.7709	MS2 forward	540.043	422.504	0.0479445	0.0714727	1.21146	0.000101282
Folinic acid	0.7074	MS2 forward	474.173	394.161	0.0114999	0.0164334	1.14844	0.00119037
Manumycin A	0.4537	MS2 reverse	549.273	95.6995	0.396785	0.965024	1.14359	0.0203333
1-Stearoyl-2-hydroxy-sn-glycero-3-phosphoethanolamine	0.793	MS2 forward	482.322	188.423	0.0846249	0.249479	1.22222	5.74643e-06
24,25-Hydroxyvitamin D3	0.34345	MS2 reverse	483.286	38.4485	0.0154594	0.450535	1.21465	0.0218248
Val-Asn	0.35095	MS2 reverse	485.238	220.655	0.768083	0.165129	1.20964	0.000166678
APIIN	0.41015	MS2 reverse	563.13	169.921	0.054703	0.247097	1.16328	7.91101e-05
Uridine diphosphate glucose(UDP-D-Glucose)	0.9548	MS2 forward	565.039	431.089	0.411256	1.06894	1.23145	6.0182e-06
6-Benzylaminopurine	0.4998	MS2 reverse	489.158	349.844	0.062888	0.0195297	1.14946	0.0274656
1-Palmitoyl-sn-glycero-3-phosphocholine	0.9985	MS2 forward	496.34	185.514	3.56706	14.2422	1.23348	3.6485e-07
Naringin	0.49265	MS2 reverse	579.16	210.054	0.0553981	0.140086	1.15976	0.000219895
Oxethazaine	0.45555	MS2 reverse	509.338	31.5575	0.0124262	0.2484	1.21995	0.0143852
UDP-N-acetylglucosamine	0.9848	MS2 forward	606.063	418.808	0.121504	0.243814	1.20081	0.000539069
Rutin	0.9986	MS2 forward	609.135	383.783	0.248179	0.983805	1.24223	4.04981e-06
Neohesperidin	0.49295	MS2 reverse	609.183	54.349	0.188019	0.101745	1.1666	0.000675282
Maltotriose	0.9934	MS2 forward	522.202	442.31	0.528168	0.136123	1.22063	0.00292951
Deoxyinosine	0.49935	MS2 reverse	522.204	188.474	0.0858365	0.0153955	1.21598	0.00703171
1-Stearoyl-sn-glycerol 3-phosphocholine	0.8532	MS2 forward	523.354	176.999	0.0886585	0.420785	1.2057	0.00484094
1-Stearoyl-2-hydroxy-sn-glycero-3-phosphocholine	0.9956	MS2 forward	524.37	181.988	0.484939	2.55899	1.23667	2.34682e-08
ADP-ribose	0.6554	MS2 forward	542.067	422.235	0.0158301	0.0305676	1.17143	0.000224525
Gemcitabine	0.8343	MS2 forward	549.132	386.649	0.00281125	0.0194728	1.19232	4.52493e-05
1-O-(cis-9-Octadecenyl)-2-O-acetyl-sn-glycero-3-phosphocholine	0.9748	MS2 forward	550.385	173.139	0.0226291	0.166867	1.22746	1.87002e-06
.beta.-Cryptoxanthin	0.8339	MS2 forward	552.429	32.132	0.662996	2.63204	1.20021	0.000135463
ADP-glucose	0.44525	MS2 reverse	554.076	423.086	0.00604712	0.0142808	1.19341	0.0100736
Acetomenaphthone	0.49275	MS2 reverse	555.146	64.4715	0.277531	1.88632	1.15916	0.0149151
Zidovudine	0.4992	MS2 reverse	557.185	230.697	0.0183498	0.0481048	1.12495	0.00342461
1-Oleoyl-sn-glycero-3-phosphocholine	0.8489	MS2 forward	566.308	193.545	0.0279538	0.092928	1.20845	0.000142596
UDP-D-Galactose	0.9942	MS2 forward	584.088	430.694	0.117272	0.321548	1.2103	1.06636e-05
Niflumic Acid	0.4994	MS2 reverse	587.115	136.491	0.0455383	0.125773	1.17435	6.96922e-05
Kaempferol 3-O-rutinoside	0.9858	MS2 forward	595.168	234.778	2.90548	16.7691	1.22846	0.00122991
Lycorine	0.3623	MS2 reverse	597.221	53.993	0.0740054	0.0232475	1.17095	4.92619e-05
Androstanedione	0.3088	MS2 reverse	599.41	33.793	0.393562	3.83333	1.23438	0.000993809
2'-O-methylinosine	0.49975	MS2 reverse	603.17	97.5505	0.0243083	0.159212	1.2255	5.75581e-06
Cytidine 2',3'-cyclic phosphate	0.4967	MS2 reverse	611.09	409.05	0.0352789	0.136249	1.16274	7.35447e-05
Glutathione disulfide	0.9874	MS2 forward	613.16	481.413	0.143576	0.632708	1.17006	4.82346e-05
Benztropine	0.49875	MS2 reverse	615.404	34.099	0.103021	0.398267	1.21922	4.40667e-05
Narcissin	0.9845	MS2 forward	625.178	232.488	2.97556	6.63952	1.16752	0.000565109
Isradipine	0.3976	MS2 reverse	741.283	243.504	0.0015856	0.00672952	1.19894	0.0104961
Maltotetraose	0.8329	MS2 forward	649.217	386.681	0.0455796	0.0216447	1.09922	0.0104855
Nicotinamide adenine dinucleotide (NAD)	0.9444	MS2 forward	664.118	422.235	0.174185	0.338651	1.17071	0.000773232
Echinacoside	0.49945	MS2 reverse	785.242	67.974	0.0630572	0.021824	1.1888	0.00854762
Stachyose	0.9788	MS2 forward	667.23	386.715	0.0782988	0.0223606	1.13032	0.00327343
D-Lactose	0.3142	MS2 reverse	685.24	387.262	0.351134	0.083246	1.15445	0.000587772
Glycyrrhizic Acid	0.4999	MS2 reverse	843.395	82.389	0.0103631	0.0494081	1.2253	0.011674
Nicotinamide adenine dinucleotide phosphate (NADP)	0.9477	MS2 forward	744.085	479.284	0.00914138	0.0216198	1.13695	0.00106319
PC(16:0/16:0)	0.9983	MS2 forward	756.559	140.463	5.2185	27.6341	1.20787	2.41301e-05
S-Lactoylglutathione	0.3929	MS2 reverse	759.21	221.251	0.102229	1.00499	1.19147	4.61313e-05
Decanoyl-CoA	0.49965	MS2 reverse	920.227	282.764	0.0224776	0.0534468	1.08146	0.00184829
Sphingomyelin	0.49995	MS2 reverse	775.57	133.708	0.0335953	0.140997	1.17575	0.00158521
Thioetheramide-PC	0.9603	MS2 forward	780.559	120.921	6.00455	31.3044	1.21255	0.00208926
Flavin adenine dinucleotide (FAD)	0.9892	MS2 forward	786.167	383.995	0.0158553	0.0406169	1.23551	2.12721e-06
Digoxigenin	0.32815	MS2 reverse	798.526	46.3225	0.35637	1.02586	1.22538	4.94388e-05
1,2-dioleoyl-sn-glycero-3-phosphatidylcholine	0.9946	MS2 forward	808.587	137.973	0.0617795	0.176105	1.16781	0.000580873
1-Stearoyl-2-oleoyl-sn-glycerol 3-phosphocholine (SOPC)	0.9924	MS2 forward	810.603	117.013	0.242068	0.497959	1.16007	0.00157231
Maltopentaose	0.8562	MS2 forward	829.285	496.385	0.0262509	0.00489066	1.20684	6.66305e-06
Malonyl coenzyme A (Malonyl-CoA)	0.3343	MS2 reverse	895.135	315.625	0.00503875	0.0145139	1.22488	0.00297297
Cyanidin 3-galactoside cation	0.8617	MS2 forward	899.219	162.582	0.053054	0.336402	1.20803	1.62768e-06
