# Supplementary material for: Metabolomics Analysis Provides New Insights Into the Molecular Mechanisms of Parasitic Plant Dodder Elongation in vitro
Source: Front Plant Sci. 2022 Jun 20;13:921245. doi: 10.3389/fpls.2022.921245 (PMC9251578; doi:10.3389/fpls.2022.921245)
Supplement: Supplementary Figure 1 — PCA plot showing the metabolomic trajectory of the detached dodder shoots growth on days 0, 1, 2, and 4 (B: basal stems; T: shoot tips). QC, quality control samples. [file Data_Sheet_1.zip › Supplementary Material Presentation - Copy/Supplementary Table S7.xlsx]

## Sheet: 4 d-B vs. 4 d-T
Supplementary Table 7. Metabolites identified by LC-ESI-MS/MS in dodder shoots (Basal stems vs shoot tips) at 4 d in vitro.
name	MS2 score	type	mz	rt	4 d-B	4 d-T	VIP	P-VALUE
Malonic acid	0.9618	MS2 forward	103.003	377.659	0.508184	0.363258	1.26778	0.00322767
L-Serine	0.9962	MS2 forward	104.035	365.464	0.0339613	0.0681756	1.15965	0.00123271
Glyceric acid	0.7761	MS2 forward	105.019	295.375	0.342415	0.546697	1.13185	0.00355607
Dihydrouracil	0.6466	MS2 forward	113.035	367.206	0.0709405	0.342798	1.23383	0.000467953
Creatinine	0.8914	MS2 forward	113.06	77.593	0.313291	0.186243	1.2641	0.000294767
L-Proline	0.9853	MS2 forward	114.055	259.133	0.0132019	0.0256882	1.09098	0.0118302
Indole	0.9484	MS2 forward	116.05	249.244	0.0338818	0.16612	1.25521	3.80828e-05
L-Valine	0.9654	MS2 forward	116.071	291.365	0.885374	4.94668	1.24014	0.000180814
3-Hydroxyisovaleric acid	0.6366	MS2 forward	117.055	176.607	0.0122649	0.0306396	1.0421	0.0295274
Monomethyl glutaric acid	0.9139	MS2 forward	127.039	220.369	0.0271523	0.0733164	1.23364	0.000758798
L-Pyroglutamic acid	0.9789	MS2 forward	128.035	384.417	0.265281	0.641407	1.15009	0.00175213
ketoisocaproic acid	0.7365	MS2 forward	129.055	47.062	0.43914	1.98606	1.20247	0.00476006
2-Methyl-3-hydroxybutyric acid	0.8362	MS2 forward	118.061	234.09	0.226917	0.32602	1.22124	0.000214295
Dihydroxyfumarate	0.4754	MS2 reverse	129.055	147.523	0.0466473	0.151599	1.26377	0.0119728
N-Acetyl-L-alanine	0.9998	MS2 forward	130.05	247.443	0.0167569	0.0399801	1.11015	0.0140926
L-Leucine	0.9819	MS2 forward	130.087	255.201	1.77583	11.4046	1.25523	0.00950064
L-Isoleucine	0.9969	MS2 forward	130.087	267.298	1.25494	6.5393	1.26371	2.75773e-05
3-Aminobenzoic acid	0.6151	MS2 forward	120.045	26.638	0.0803443	0.222388	1.21156	0.00125833
L-Asparagine	0.972	MS2 forward	131.046	366.415	0.130227	0.790456	1.17527	0.000984309
Tyramine	0.9172	MS2 forward	120.078	248.206	5.75928	42.5652	1.2162	0.000287272
L-Aspartate	0.9851	MS2 forward	132.029	390.604	0.780481	1.37545	1.14244	0.0073158
Maleic acid	0.6751	MS2 forward	132.029	296.388	0.0174947	0.0280906	1.20918	0.00176597
Glutaraldehyde	0.47955	MS2 reverse	123.041	287.575	0.576462	2.20378	1.20767	0.000789279
Adenine	0.9487	MS2 forward	134.046	95.367	0.186816	0.268865	1.0645	0.0155815
L-Carnitine	0.42365	MS2 reverse	142.086	274.775	0.0144017	0.0401689	1.21403	0.00105632
Pyruvaldehyde	0.3595	MS2 reverse	143.034	387.012	0.0898459	0.0502398	1.12019	0.00958981
Creatine	0.46985	MS2 reverse	132.077	248.882	0.0379835	0.193913	1.22557	0.00028287
alpha-ketoglutarate	0.8824	MS2 forward	145.013	356.602	0.434179	0.960709	1.06787	0.0150509
Adipic acid	0.3339	MS2 reverse	145.05	220.369	0.178197	0.547622	1.25215	0.000121937
L-Glutamine	0.9335	MS2 forward	145.061	362.54	0.768034	2.7611	1.2202	6.45682e-05
Butyl lactate	0.32045	MS2 reverse	145.086	284.746	0.0845518	0.311959	1.2474	5.65363e-05
O-Acetyl-L-serine	0.8942	MS2 forward	146.045	290.229	0.204196	0.326108	1.22111	0.00169591
p-Hydroxycinnamaldehyde	0.3803	MS2 reverse	147.044	248.952	0.250091	1.70016	1.25793	7.21706e-05
L-Methionine	0.9999	MS2 forward	148.042	275.74	0.0430226	0.181221	1.24574	9.66522e-05
Allantoin	0.9937	MS2 forward	157.035	179.985	0.0402351	0.367223	1.23402	0.0147829
Alloxan	0.49425	MS2 reverse	158.019	346.836	0.00701499	0.0331136	1.21504	0.000304138
Erythritol	0.394	MS2 reverse	145.046	356.199	1.635	1.98271	1.09686	0.00795888
Acetyl-DL-Valine	0.9988	MS2 forward	158.081	338.786	0.226582	0.500693	1.14473	0.0067312
2-Oxoadipic acid	0.9682	MS2 forward	159.028	346.741	0.0267268	0.0355085	1.01143	0.0274409
DL-2-Aminoadipic acid	0.9363	MS2 forward	160.06	395.854	0.0199579	0.0693889	1.19788	0.00051689
3-Hydorxy-3-methylglutaric acid	0.9433	MS2 forward	161.044	360.474	1.63241	0.52208	1.25687	0.000900667
L-Glutamate	0.9986	MS2 forward	148.057	384.243	2.80631	5.70023	1.17711	0.000443195
DL-3-Phenyllactic acid	0.8796	MS2 forward	165.054	288.288	0.0283928	0.114117	1.26911	8.25295e-05
Vanillic acid	0.8842	MS2 forward	167.034	320.536	0.0270139	0.072591	1.19502	0.000242664
DL-Homocysteine	0.46685	MS2 reverse	153.072	366.682	0.09015	0.124867	1.07492	0.00582768
Acetyl-DL-Leucine	0.9994	MS2 forward	172.096	320.042	0.0483029	0.128691	1.24354	0.000320852
cis-Aconitate	0.9926	MS2 forward	173.008	425.262	1.32806	1.95464	1.03962	0.0187533
Shikimate	0.9724	MS2 forward	173.044	344.567	0.408496	0.279961	1.09328	0.0168423
DL-Homoserine	0.44405	MS2 reverse	161.088	339.5	0.034328	0.118256	1.19224	0.00121597
Caproic acid	0.6637	MS2 forward	175.096	98.394	0.0241006	0.0700542	1.18353	0.000744572
N-Formylmethionine	0.9209	MS2 forward	176.037	189.718	0.00795231	0.0278289	1.20538	0.00226093
L-Gulonic gamma-lactone	0.9038	MS2 forward	177.039	139.481	0.203814	0.154227	1.1163	0.0447639
Caffeic Acid	0.7962	MS2 forward	163.035	338.29	0.203339	0.112975	1.21625	0.000258446
Succinic semialdehyde	0.35615	MS2 reverse	163.057	356.198	2.58699	3.66946	1.08827	0.00792793
myo-Inositol	0.9846	MS2 forward	179.055	383.037	6.37878	3.50738	1.10747	0.0190123
D-Fructose	0.9814	MS2 forward	179.054	257.932	1.12081	2.14464	1.01472	0.0303883
trans-2-Hydroxycinnamic acid	0.6164	MS2 forward	165.051	289.047	0.586679	2.6293	1.21767	9.6939e-05
trans-3-Coumaric acid	0.7967	MS2 forward	165.051	115.299	0.0828453	0.227194	1.1457	0.00502266
L-Tyrosine	0.9887	MS2 forward	180.064	290.637	0.509672	2.68851	1.22225	5.05981e-05
DL-Methionine sulfoxide	0.9651	MS2 forward	166.054	289.389	0.0563632	0.244917	1.21414	0.000277635
D-Sorbitol	0.4631	MS2 reverse	181.068	290.978	0.0719673	0.262909	1.2716	0.000131098
L-Phenylalanine	0.9801	MS2 forward	166.082	283.346	0.106803	0.369812	1.17791	0.00100301
D-Xylose	0.5	MS2 reverse	168.088	248.703	0.0243502	0.152705	1.21918	6.94013e-05
Homogentisic acid	0.4718	MS2 reverse	169.045	143.909	0.0101116	0.0565622	1.22982	0.00848114
Indoleacrylic acid	0.7942	MS2 forward	170.056	248.935	0.0260844	0.165121	1.23755	1.92578e-05
Pyridoxine	0.9831	MS2 forward	170.077	110.865	0.064129	0.54748	1.24638	0.00420029
3-Methylhistidine	0.8839	MS2 forward	170.089	373.036	0.353553	1.35457	1.14655	0.00317048
1-Methylxanthine	0.4631	MS2 reverse	187.023	42.835	0.12984	0.0520132	1.15634	0.001715
3-Hydroxycapric acid	0.9995	MS2 forward	187.132	238.421	0.00626455	0.00280169	1.01142	0.0309734
N-Acetyl-L-glutamate	0.898	MS2 forward	188.054	434.962	0.00863762	0.016466	1.18197	0.00120623
Diacetyl	0.36045	MS2 reverse	173.083	25.2405	0.101603	0.143746	1.07958	0.00360752
Hydroxyproline	0.8022	MS2 forward	173.089	358.255	0.888837	2.64014	1.12728	0.0382389
3-Indolepropionic acid	0.749	MS2 forward	189.075	322.133	0.0181683	0.0427414	1.16639	0.00154625
Glutaric acid	0.38535	MS2 reverse	174.072	292.461	0.201309	0.64066	1.14913	0.0313268
Gly-Val	0.4818	MS2 reverse	174.099	193.216	0.00789667	0.0389839	1.22866	1.12853e-05
N2-Acetyl-L-ornithine	0.9316	MS2 forward	175.104	347.867	0.453736	2.31976	1.19497	0.00060119
N-Carboxyethyl-gamma-aminobutyric acid	0.7476	MS2 forward	176.087	69.151	0.0331754	0.12478	1.16138	0.0478086
L-Threonine	0.4679	MS2 reverse	180.084	428.272	0.135596	0.460099	1.18284	0.00111553
Methoxyacetic acid	1	MS2 forward	181.067	356.199	0.0796838	0.105846	1.04821	0.0110241
Dodecanoic acid	0.9224	MS2 forward	199.168	47.0565	0.940256	0.280635	1.2176	0.000745303
Phosphorylcholine	0.9932	MS2 forward	184.071	480.728	7.85437	19.7039	1.13123	0.00396736
Acetylcarnitine	0.4663	MS2 reverse	202.106	201.203	0.00607506	0.038359	1.14427	0.0294029
L-Tryptophan	0.9961	MS2 forward	203.081	249.244	0.742156	3.72573	1.2613	2.58945e-05
Isobutyrylglycine	0.4973	MS2 reverse	204.084	249.244	0.10671	0.459273	1.27321	3.22882e-05
Pantothenol	0.4177	MS2 reverse	204.122	73.313	0.20647	0.0955734	1.08377	0.018995
Hydroxyacetone	0.5	MS2 reverse	187.033	288.136	0.0130492	0.0225047	1.05399	0.00863391
Larixinic Acid	0.35595	MS2 reverse	187.057	328.468	0.0160991	0.044929	1.17215	0.000104861
Ala-Pro	0.4365	MS2 reverse	187.104	366.045	0.207638	0.495633	1.13426	0.00351277
DL-Indole-3-lactic acid	0.743	MS2 forward	188.067	248.882	1.78641	10.5873	1.23838	2.7768e-05
N-Acetyl-D-phenylalanine	0.8745	MS2 forward	206.08	307.333	0.0916847	0.177011	1.15792	0.00249622
3-Methylglutaric acid	0.36815	MS2 reverse	188.088	328.7	0.115174	0.171286	1.0023	0.0231879
trans-cinnamate	0.36095	MS2 reverse	207.064	288.37	0.0174604	0.0738675	1.2632	0.000142001
alpha-Guanidinoglutaric Acid	0.3371	MS2 reverse	189.07	248.825	0.205454	1.17958	1.23864	3.10882e-05
N6-Acetyl-L-lysine	0.9978	MS2 forward	189.12	339.664	0.191669	1.08427	1.21279	0.000199607
Kynurenic acid	0.9997	MS2 forward	190.046	178.528	0.90874	2.36488	1.20351	0.000753811
Vigabatrin	0.32545	MS2 reverse	190.103	250.462	0.0510084	0.141931	1.17317	0.000221665
Glycylproline	0.4684	MS2 reverse	190.123	339.504	0.0177681	0.109963	1.06637	0.000665854
Dehydroascorbic acid (Oxidized vitamin C)	0.5	MS2 reverse	192.051	178.262	0.0122294	0.0233069	1.17213	0.000493414
Gentisic acid	0.46165	MS2 reverse	213.038	90.256	0.0540574	0.0310511	1.24072	0.000227349
Tridecanoic acid	0.7594	MS2 forward	213.183	45.365	0.235878	0.0395528	1.22421	0.0201979
Citric acid	0.6109	MS2 forward	193.03	452.454	0.0185734	0.0750754	1.11495	0.0263796
Quinate	0.9397	MS2 forward	193.067	328.553	0.0872801	0.0556675	1.16844	0.000424299
sn-Glycerol 3-phosphoethanolamine	0.9218	MS2 forward	214.046	382.473	0.0721664	0.116937	1.05609	0.0132987
2-Phenylacetamide	0.725	MS2 forward	196.093	44.352	0.0457676	0.0920118	1.13178	0.00293936
D-Mannose	0.9535	MS2 forward	198.093	296.726	0.177247	0.245277	1.10933	0.00518029
Phenylacetic acid	0.49835	MS2 reverse	200.073	291.153	0.0101771	0.0424675	1.12439	0.00256762
9-Decen-1-ol	0.4838	MS2 reverse	201.124	108.345	0.280792	0.673999	1.13641	0.00165002
Pimelic acid	0.465	MS2 reverse	202.104	193.644	0.0107872	0.0350017	1.05509	0.00108018
L-Fucose-1-phosphate	0.36985	MS2 reverse	225.014	294.724	0.00763972	0.0121595	1.07758	0.00889347
3-(3-Indolyl)-2-oxopropanoic acid	0.9972	MS2 forward	204.062	43.089	0.0216381	0.104797	1.2294	6.51465e-06
Myristic acid	0.9992	MS2 forward	227.199	45.373	3.92484	1.53414	1.20804	0.00122959
Dihydrolipoate	0.5	MS2 reverse	208.06	292.146	0.00975723	0.023732	1.14777	0.00118112
L-Kynurenine	0.9489	MS2 forward	209.089	252.255	0.00673796	0.0225811	1.1376	0.00258015
Citrate	0.9288	MS2 forward	210.057	452.54	0.0262736	0.0867817	1.04514	0.014069
Propoxur	0.4965	MS2 reverse	210.117	284.268	0.00558733	0.0198201	1.25791	1.19996e-06
Methyldopa	0.3117	MS2 reverse	212.088	214.229	0.0363973	0.0478984	1.06703	0.00811344
Triethanolamine	0.7909	MS2 forward	213.119	436.487	0.0204903	0.077912	1.20095	0.00142716
3-Hydroxydodecanoic acid	0.49655	MS2 reverse	237.147	208.06	0.0149879	0.0397863	1.21865	0.000259842
Glucosamine	0.32575	MS2 reverse	238.098	221.943	0.101569	0.266347	1.2626	3.21962e-05
Phosphoglycolic acid	0.4058	MS2 reverse	217.065	298.939	0.257016	0.078683	1.18889	0.0298652
Pentadecanoic Acid	0.9992	MS2 forward	241.214	44.142	3.11307	0.618145	1.26404	0.00382191
5-L-Glutamyl-L-alanine	0.9793	MS2 forward	219.094	404.742	0.0406437	0.116416	1.21828	0.000202481
Arecoline	0.36055	MS2 reverse	219.105	381.329	0.288662	0.515674	1.08922	0.0420586
Pantothenate	0.9354	MS2 forward	220.114	264.298	0.275801	0.675697	1.18083	0.000533021
Acetylcholine	0.8894	MS2 forward	222.025	480.997	0.0214678	0.0394423	1.02879	0.00941043
N-Acetyl-D-glucosamine	0.9647	MS2 forward	222.094	251.886	0.181309	0.290812	1.10884	0.00954982
D-Fructose-6-phosphate	0.49075	MS2 reverse	225.012	461.907	0.0278238	0.0710513	1.20379	0.000523199
1-Aminocyclopropanecarboxylic acid	0.7657	MS2 forward	225.085	418.147	3.35705	7.9241	1.09977	0.00797047
Gamma-Glutamylcysteine	0.7694	MS2 forward	249.058	387.671	0.0311675	0.0102945	1.07466	0.0196623
Carbidopa	0.3108	MS2 reverse	227.103	201.615	0.0112641	0.0299215	1.16939	0.00114704
Glu-Pro	0.6476	MS2 forward	227.107	259.435	0.0112089	0.0575637	1.20132	4.17998e-05
Isovaleric acid	0.374	MS2 reverse	227.124	146.002	0.0345412	0.060031	1.20602	0.00606792
Myristoleic acid	0.34475	MS2 reverse	227.197	58.1595	0.055199	0.10411	1.14014	0.00243189
Muramic acid	0.49865	MS2 reverse	250.09	406.218	0.0146086	0.0277633	1.18074	0.00134024
4-(4-Chlorophenyl)-4-hydroxypiperidine	0.34725	MS2 reverse	229.115	298.451	0.204929	0.31621	1.03857	0.0151458
cis-9-Palmitoleic acid	0.9978	MS2 forward	253.214	43.891	4.73911	0.909676	1.23477	0.0016834
DL-a-Hydroxybutyric acid	0.45745	MS2 reverse	231.083	288.396	0.13054	0.251818	1.02903	0.0109948
DL-Vanillylmandelic acid	0.4988	MS2 reverse	257.065	338.512	0.15026	0.0680678	1.24811	0.00715464
Ribothymidine	0.4733	MS2 reverse	257.074	89.08	0.0245873	0.0821666	1.24007	0.000678299
3-Deoxy-2-keto-6-phosphogluconic acid	0.47625	MS2 reverse	257.11	436.982	0.0676365	0.18775	1.18931	0.00122843
Adenosine	0.9998	MS2 forward	266.086	168.144	1.28419	2.33471	1.06209	0.0200174
Jasmonic acid	0.9038	MS2 forward	269.136	280.268	0.0139534	0.0221735	1.23726	0.00017414
Heptadecanoic acid	0.9601	MS2 forward	269.245	42.805	2.22922	1.18513	1.2128	0.00167461
Sulfamethizole	0.4921	MS2 reverse	270.021	43.4375	0.224513	0.60245	1.11865	0.0118951
1-Deoxy-D-xylulose 5-phosphate	0.6365	MS2 forward	273.034	395.655	0.11334	0.178934	1.18617	0.00153829
gamma-L-Glutamyl-L-valine	0.9793	MS2 forward	247.125	366.385	0.0633422	0.118791	1.08008	0.0164313
Flutamide	0.43685	MS2 reverse	275.058	267.771	0.0368901	0.0129842	1.26884	2.34657e-05
Lys-Thr	0.9958	MS2 forward	248.161	134.07	0.0200147	0.102804	1.14893	0.0291254
alpha-N-Acetyl-L-glutamine	0.8385	MS2 forward	249.105	347.009	0.0336352	0.174098	1.24321	5.75914e-06
Val-Ala	0.9678	MS2 forward	249.149	247.177	0.0183159	0.129027	1.16531	0.000182708
all cis-(6,9,12)-Linolenic acid	0.9965	MS2 forward	277.214	44.142	42.5189	72.668	1.12111	0.00500307
.beta.-Cyano-L-alanine	0.3425	MS2 reverse	251.073	286.418	0.118291	0.0232746	1.15424	0.0243199
epsilon-Captrolactone	0.44385	MS2 reverse	251.124	201.436	0.0111813	0.0197359	1.11114	0.0103275
5-Hydroxyindoleacetate	0.48435	MS2 reverse	252.083	307.558	0.0263761	0.0610375	1.1845	0.00120387
Oleic acid	1	MS2 forward	281.244	42.784	5.82893	1.68063	1.27106	0.000146564
O-Phosphotyrosine	0.4999	MS2 reverse	282.017	430.92	0.00523101	0.00809946	1.02007	0.0168016
Xanthosine	0.8801	MS2 forward	283.064	299.92	0.0174159	0.0298207	1.20773	0.000756428
Stearic acid	0.9982	MS2 forward	283.261	42.882	24.9741	12.9834	1.28447	1.79821e-05
Kaempferol	0.9995	MS2 forward	285.036	161.964	0.865639	1.61156	1.09113	0.00960289
Glycerophosphocholine	0.9917	MS2 forward	258.108	374.991	6.74542	19.4015	1.1619	0.00111362
Lys-Asn	0.49435	MS2 reverse	260.146	318.094	0.0316637	0.206337	1.23144	2.37661e-06
D-Ribose 5-phosphate	0.8384	MS2 forward	289.029	451.067	0.00837836	0.0159933	1.04602	0.0263207
Anisomycin	0.4512	MS2 reverse	266.144	207.862	0.0316372	0.128641	1.19309	0.000151223
Prunasin	0.37225	MS2 reverse	295.099	255.081	0.0374944	0.0253657	1.1045	0.0417174
Sepiapterin	0.7778	MS2 forward	296.096	193.121	0.00435499	0.0118858	1.24534	0.000917012
5'-Deoxyadenosine	0.49995	MS2 reverse	269.135	202.376	0.0216752	0.0122209	1.00645	0.0314726
Nname,cis-9,10-Epoxystearic acid	0.8788	MS2 forward	297.238	46.673	0.216307	0.0543103	1.23936	0.00074039
Midodrine	0.30535	MS2 reverse	272.158	402.271	0.44735	0.847747	1.20494	0.00119381
Naringenin	0.9801	MS2 forward	273.072	144.685	0.0487058	0.162007	1.14913	0.0276271
Nabumetone	0.4992	MS2 reverse	273.084	307.546	0.238607	0.404896	1.07786	0.00699063
1,2,3-Benzenetriol	0.47665	MS2 reverse	275.049	395.484	0.0655699	0.140806	1.18196	0.000673521
Pro-Val	0.48515	MS2 reverse	275.158	434.27	0.0524156	0.173068	1.06578	0.00547559
Floxuridine	0.30545	MS2 reverse	305.073	348.992	0.103782	0.193585	1.04039	0.012708
gamma-L-Glutamyl-L-glutamic acid	0.96	MS2 forward	277.1	446.38	0.0673747	0.184539	1.20246	0.00031144
gamma-L-Glutamyl-L-phenylalanine	0.8678	MS2 forward	277.115	335.137	0.0157675	0.0490408	1.22422	0.00491079
Oxazepam	0.4912	MS2 reverse	307.029	266.061	0.0344512	0.0841156	1.17621	0.00402497
L-Saccharopine	0.9964	MS2 forward	277.137	436.431	0.577491	2.65661	1.19883	0.00146533
D-Glucose 6-phosphate	0.9394	MS2 forward	278.06	462.306	0.0138	0.0370654	1.22214	0.000223732
11(Z),14(Z)-Eicosadienoic Acid	0.8711	MS2 forward	307.259	41.5485	0.762238	0.17415	1.24553	0.0157892
Mesaconic acid	0.3635	MS2 reverse	278.084	416.029	0.0245802	0.0714696	1.19903	0.0130108
Itaconic acid	0.4065	MS2 reverse	278.092	356.028	0.0345486	0.0513263	1.15635	0.00262062
2E-Eicosenoic acid	0.8693	MS2 forward	309.275	40.917	0.381149	0.176507	1.1842	0.00746355
Val-Tyr	0.4476	MS2 reverse	280.136	328.769	0.392007	1.64551	1.21726	0.000232168
Arachidic acid	0.9999	MS2 forward	311.29	41.533	3.91884	2.46444	1.18155	0.00207293
3-Methoxy-4-Hydroxyphenylglycol Sulfate	0.42725	MS2 reverse	282.057	48.979	0.0671871	0.376234	1.2046	0.0183859
3'-O-methyladenosine	0.4999	MS2 reverse	282.117	106.056	0.0569231	0.390711	1.22774	0.00520565
N-.alpha.-Acetyl-L-arginine	0.32495	MS2 reverse	283.078	134.701	0.0296572	0.142663	1.23544	1.17495e-06
Lys-Asp	0.4983	MS2 reverse	284.121	364.238	0.0299068	0.222987	1.20201	0.0147458
Coumestrol	0.44805	MS2 reverse	286.068	43.663	0.275919	7.50148	1.23138	0.00161411
Tetrahydro-L-biopterin	0.4714	MS2 reverse	286.084	480.603	0.0494599	0.101995	1.16047	0.00212648
Nitrotyrosine	0.36705	MS2 reverse	287.092	366.986	0.0151836	0.063415	1.13097	0.00021298
Chloroquine	0.4846	MS2 reverse	318.17	228.759	0.0013754	0.0319759	1.29046	0.00330947
Hesperetin	0.9223	MS2 forward	323.047	38.234	0.0063488	0.0250431	1.10804	0.000684759
Sucrose	0.9871	MS2 forward	323.094	387.54	7.51345	1.9313	1.09834	0.00958477
Fisetinidol	0.49625	MS2 reverse	292.118	391.474	0.0474753	0.302559	1.22132	0.00791653
Adenosine 3',5'-cyclic phosphate (cAMP)	0.8203	MS2 forward	328.04	258.753	0.0953242	0.661697	1.24544	0.000233731
Ile-Tyr	0.49865	MS2 reverse	294.152	328.985	0.135238	0.632975	1.19614	0.000480792
16-Hydroxypalmitic acid	0.34055	MS2 reverse	295.223	47.584	0.55891	0.230615	1.09454	0.00576548
Amitriptyline	0.3075	MS2 reverse	295.223	76.675	0.286658	0.104736	1.08966	0.00804492
Tropic acid	0.4963	MS2 reverse	331.117	211.905	0.0206577	0.0447426	1.18148	0.000833369
Nitrazepam	0.9797	MS2 forward	299.118	436.609	0.109208	0.336709	1.20493	0.000500319
Rhapontigenin	0.31145	MS2 reverse	300.12	436.418	0.0241333	0.0734275	1.17791	0.00186405
Triphenyltetrazolium	0.47885	MS2 reverse	300.141	226.527	0.0366225	0.0650706	1.04776	0.0214077
Artemisinin	0.3129	MS2 reverse	300.178	207.977	0.09048	0.395323	1.19905	7.56788e-05
3-ketosphinganine	0.6147	MS2 forward	300.286	36.644	0.0597323	0.0334203	1.14275	0.00118091
Promethazine	0.765	MS2 forward	302.168	259.457	0.00297437	0.00558839	1.02547	0.0166403
Norepinephrine	0.36825	MS2 reverse	337.145	320.666	0.0100642	0.0201966	1.08845	0.0127491
Erucic acid	1	MS2 forward	337.305	39.76	0.410639	0.680396	1.1182	0.00716733
Procaine	0.3122	MS2 reverse	303.102	197.068	0.0443819	0.0245488	1.02665	0.00762677
alpha-D-Glucose 1-phosphate	0.36815	MS2 reverse	304.997	444.709	0.0199897	0.0405621	1.17878	0.00015866
Cytidine 5'-monophosphate	0.9977	MS2 forward	306.046	310.622	0.133154	0.431088	1.09964	0.0204736
Dimethyl 4,4-o-Phenylene-Bis (3-Thiophanate)	0.4627	MS2 reverse	341.043	31.1805	0.00921608	0.0291119	1.18912	0.0225095
Isopentenyl pyrophosphate	0.3357	MS2 reverse	307.03	271.491	0.101838	0.800325	1.21682	0.00985287
Ile-His	0.4849	MS2 reverse	307.122	416.689	0.0760727	0.306788	1.20871	0.00123663
3',5'-Cyclic guanosine monophosphate	0.7584	MS2 forward	344.034	311.535	0.0589239	0.261673	1.23729	0.000342712
N2,N2-Dimethylguanosine	0.9999	MS2 forward	312.127	187.774	0.0334029	0.14846	1.19291	0.00199374
(S)-2-Hydroxyglutarate	0.3743	MS2 reverse	314.105	340.176	0.00917299	0.0170871	1.1832	0.000665648
L-Ascorbic acid	0.3207	MS2 reverse	351.066	118.724	0.265536	0.874673	1.28707	4.28436e-06
Mevalonic acid	0.37885	MS2 reverse	314.179	367.004	0.0297783	0.058599	1.09995	0.00545935
Isoimperatorin	0.49515	MS2 reverse	315.058	289.408	0.0325126	0.100046	1.21953	4.17557e-05
Chlorogenic acid	0.9818	MS2 forward	353.082	272.57	1.71592	0.296787	1.25637	0.00910999
Quercetin 3'-methyl ether	0.9423	MS2 forward	317.063	189.09	0.892928	2.75774	1.2287	0.000125199
His-Tyr	0.3577	MS2 reverse	318.126	406.839	0.0715886	0.208674	1.20053	0.000547531
Phytosphingosine	0.8473	MS2 forward	318.296	147.377	0.21441	0.170445	1.01957	0.012562
Tyr-Asp	0.3491	MS2 reverse	319.097	255.324	0.191017	0.111542	1.1804	0.0105349
N-Acetylglucosamine 1-phosphate	0.49665	MS2 reverse	360.065	275.016	0.0188283	0.137213	1.28374	0.00501453
Guanosine 5'-monophosphate (GMP)	0.7523	MS2 forward	362.044	430.742	0.0742374	0.284717	1.13674	0.0174593
Gentiobiose	0.3077	MS2 reverse	363.084	377.252	0.124296	0.0586187	1.13676	0.0070868
L-Iditol	0.8418	MS2 forward	363.16	202.715	0.11292	0.0718112	1.1166	0.00996385
2-Hydroxyadenine	0.48365	MS2 reverse	325.089	338.058	0.32152	0.217539	1.21809	7.73601e-05
Fenofibrate	0.4701	MS2 reverse	325.1	148.063	0.0906477	0.517469	1.23002	0.000269782
(+)-Abscisic Acid	0.8626	MS2 forward	325.172	103.11	0.0113939	0.0281884	1.1348	0.00111098
Zolmitriptan	0.47455	MS2 reverse	326.124	434.084	0.206861	0.627314	1.08993	0.0108861
Pyrethrosin	0.6733	MS2 forward	365.165	197.395	0.0105066	0.0242045	1.01695	0.00969834
Nervonic acid	1	MS2 forward	365.336	38.981	0.0928777	0.18053	1.17055	0.00409114
Bestatin	0.9341	MS2 forward	326.208	32.3	0.0154057	0.613501	1.19432	0.0176025
Phe-Tyr	0.4841	MS2 reverse	328.136	306.18	0.0292138	0.172023	1.21853	0.000314763
Dopamine	0.47885	MS2 reverse	329.146	182.63	0.024971	0.0149259	1.06469	0.00454438
Adenosine 2',3'-cyclic monophosphate	0.9954	MS2 forward	330.057	258.714	0.111466	1.1349	1.22541	0.00266684
2'-Deoxyinosine 5'-monophosphate	0.4878	MS2 reverse	333.057	48.296	0.298938	0.0613504	1.06476	0.0151336
Primaquine	0.40805	MS2 reverse	336.095	381.906	0.216307	0.349375	1.0012	0.0213828
Quinic acid	0.625	MS2 forward	383.113	328.697	0.360254	0.0789616	1.27706	8.106e-06
N-Acetyl-D-lactosamine	0.6093	MS2 forward	383.148	309.645	0.0177922	0.0497753	1.26273	6.10015e-06
Actinonin	0.40845	MS2 reverse	384.249	46.028	0.0133525	0.0493743	1.07791	0.00708299
2-keto-D-Gluconic acid	0.46625	MS2 reverse	387.083	343.632	0.00911483	0.00484497	1.00499	0.0173933
Ribitol	0.3877	MS2 reverse	343.096	100.97	0.014586	0.0625972	1.23019	4.62029e-05
Arg-Met	0.38135	MS2 reverse	344.124	425.8	0.0791424	0.16275	1.15958	0.00164771
Donepezil	0.45305	MS2 reverse	344.203	53.8515	0.0121114	0.0972705	1.23186	0.00168214
2-Phenylbutyric acid	0.36815	MS2 reverse	346.209	166.912	0.00141813	0.00668742	1.1033	0.0444446
Adenosine 3'-monophosphate	0.996	MS2 forward	348.067	397.628	0.198413	0.842051	1.14806	0.00542151
AG-17	0.3536	MS2 reverse	349.123	102.947	0.0210676	0.0113946	1.00669	0.0267345
4-Methylumbelliferyl beta-D-glucuronide	0.49995	MS2 reverse	353.084	118.216	0.0193035	0.0569817	1.2453	1.73598e-05
Ethynodiol diacetate	0.4814	MS2 reverse	400.244	138.766	0.00961195	0.0850738	1.24909	0.0139532
Jasmine lactone	0.41935	MS2 reverse	354.269	110.671	0.0614552	0.179034	1.23481	0.00331349
hydrocortisone 21-acetate	0.3664	MS2 reverse	404.221	218.189	0.00171603	0.0337091	1.29367	0.00536151
Galactinol	0.8164	MS2 forward	360.148	425.799	0.545969	1.48306	1.14826	0.00267329
Prunasin	0.8287	MS2 forward	362.062	386.649	0.0669771	0.111069	1.21337	0.000294765
Pro-Gly	0.47865	MS2 reverse	362.204	203.04	0.00779219	0.0443818	1.22925	0.00852128
4-Oxoretinol	0.3068	MS2 reverse	364.222	70.327	0.228891	0.0384268	1.19041	0.00047234
N-Desmethylselegiline	0.4998	MS2 reverse	364.282	47.579	0.029038	3.05335	1.23973	0.0102521
D-Maltose	0.3946	MS2 reverse	365.103	405.455	2.59745	1.22373	1.01942	0.0204705
Herbacetin	0.32585	MS2 reverse	366.062	378.178	0.132553	0.414012	1.18264	0.00223909
Rosmarinic Acid	0.32035	MS2 reverse	419.102	350.705	0.144272	0.041861	1.25646	0.000926919
Pravastatin	0.3674	MS2 reverse	424.247	47.342	1.18153	1.92747	1.14922	0.00649941
Linustatin	0.4166	MS2 reverse	425.171	142.719	0.106022	0.187585	1.22623	0.0005249
Riboflavin	0.9945	MS2 forward	377.143	207.862	0.0516285	0.0980346	1.00565	0.0106842
Apigenin 7-glucoside	0.4657	MS2 reverse	431.09	101.102	0.09245	0.277606	1.26309	0.000264633
1-Palmitoyl Lysophosphatidic Acid	0.9953	MS2 forward	431.213	239.071	1.97894	3.46423	1.2577	0.000113918
Benzylbutylphthalate	0.46695	MS2 reverse	379.097	216.429	0.0505583	0.0924585	1.04745	0.0105075
Phloridzin	0.6801	MS2 forward	435.12	137.257	0.0839347	0.296359	1.26119	0.00015812
Coniferol	0.3434	MS2 reverse	383.146	54.668	0.183321	0.0507757	1.20907	0.000488598
Cortisol 21-acetate	0.49655	MS2 reverse	441.169	280.268	1.2137	2.07513	1.2095	0.000539871
Theanine	0.44385	MS2 reverse	387.174	251.096	0.0102174	0.0196075	1.0878	0.00579856
Fludrocortisone acetate	0.49545	MS2 reverse	443.184	317.516	0.2828	1.18171	1.27019	8.36419e-06
Estrone-3-glucuronide	0.3306	MS2 reverse	445.19	317.328	0.0120265	0.0544199	1.28015	2.11942e-05
Vitamin D2	0.37535	MS2 reverse	396.344	46.342	0.0116656	0.554164	1.24815	0.0102785
Uridine 5'-diphosphate (UDP)	0.9991	MS2 forward	405.007	430.694	0.131015	0.340984	1.21139	0.000648804
Dioctyl phthalate	0.9136	MS2 forward	408.319	149.852	0.0045258	0.0190782	1.14952	0.000401796
Tamsulosin	0.38955	MS2 reverse	467.18	136.756	0.0347874	0.016396	1.24491	0.000360332
gamma-Tocopherol	0.9213	MS2 forward	416.362	32.7325	0.487612	1.62835	1.15544	0.0280202
Thymidine	0.36395	MS2 reverse	483.162	267.955	0.038805	0.061955	1.07023	0.00657311
1-Stearoyl-rac-glycerol	0.4182	MS2 reverse	425.263	96.337	0.0375542	0.14301	1.19481	0.000384047
Raffinose	0.7459	MS2 forward	485.142	455.413	0.123743	0.0288667	1.10595	0.00357485
Zingerone	0.49095	MS2 reverse	427.154	131.554	0.0300953	0.0790812	1.17054	0.0173762
Dioxybenzone	0.36715	MS2 reverse	487.136	280.906	0.346648	0.168607	1.11093	0.00674553
alpha-Tocopherol (Vitamin E)	0.8824	MS2 forward	430.375	32.784	0.812797	3.14506	1.21104	0.000405937
N-Acetyl-L-phenylalanine	0.4995	MS2 reverse	432.22	87.403	0.0447673	0.110625	1.16414	0.000286135
1-Oleoyl-sn-glycerol 3-phosphate	0.4932	MS2 reverse	495.281	37.739	0.00631714	0.0361027	1.21771	0.0186114
Naringenin-7-O-Glucoside	0.9946	MS2 forward	435.125	104.363	0.00539158	0.0138622	1.15038	0.000643225
L-Palmitoylcarnitine	0.35055	MS2 reverse	444.308	101.653	0.00503395	0.10815	1.24962	0.00846061
Astragalin	0.9996	MS2 forward	449.106	234.782	0.485867	1.98033	1.22595	0.00568547
1,3-Dicaffeoylquinic acid	0.7531	MS2 forward	515.132	338.407	15.0649	7.51482	1.27033	2.91143e-05
Glutethimide	0.40595	MS2 reverse	452.246	161.968	0.0645214	0.139429	1.18287	0.000827372
1-Palmitoyl-2-hydroxy-sn-glycero-3-phosphoethanolamine	0.9946	MS2 forward	454.291	192.247	0.534636	2.42849	1.24	0.00727465
Isoquercitin	0.35475	MS2 reverse	523.112	255.822	0.083686	0.0113269	1.28031	0.00596079
Ala-Glu	0.30015	MS2 reverse	459.178	427.894	0.00645115	0.0177664	1.18509	0.00239246
Irbesartan	0.4885	MS2 reverse	467.187	307.157	0.0120042	0.0472544	1.23889	0.00201863
1-Myristoyl-sn-glycero-3-phosphocholine	0.9589	MS2 forward	468.306	189.806	0.0371029	0.24219	1.24527	0.0076158
Manumycin A	0.4537	MS2 reverse	549.273	95.6995	0.479613	0.730919	1.10235	0.00748493
1-Stearoyl-2-hydroxy-sn-glycero-3-phosphoethanolamine	0.793	MS2 forward	482.322	188.423	0.100358	0.30967	1.21508	0.0148172
24,25-Hydroxyvitamin D3	0.34345	MS2 reverse	483.286	38.4485	0.0127891	0.390802	1.23464	0.0201661
APIIN	0.41015	MS2 reverse	563.13	169.921	0.0747671	0.240918	1.27415	0.000130486
UDP-D-Glucose	0.9548	MS2 forward	565.039	431.089	0.404875	0.849808	1.17141	0.00407205
6-Benzylaminopurine	0.4998	MS2 reverse	489.158	349.844	0.0514057	0.0200582	1.17511	0.000192476
1-Palmitoyl-sn-glycero-3-phosphocholine	0.9985	MS2 forward	496.34	185.514	3.00082	14.4274	1.23512	0.00927554
Oxethazaine	0.45555	MS2 reverse	509.338	31.5575	0.0101661	0.297366	1.2232	0.0155301
Garcinol	0.48795	MS2 reverse	601.34	44.1265	0.0892781	0.143436	1.04994	0.0145834
UDP-N-acetylglucosamine	0.9848	MS2 forward	606.063	418.808	0.153803	0.285837	1.08455	0.0134183
Rutin	0.9986	MS2 forward	609.135	383.783	0.32572	0.849734	1.15545	0.00367131
Neohesperidin	0.49295	MS2 reverse	609.183	54.349	0.367429	0.120367	1.21247	0.0234259
Maltotriose	0.9934	MS2 forward	522.202	442.31	0.481247	0.202767	1.02161	0.0158546
1-Stearoyl-sn-glycerol 3-phosphocholine	0.8532	MS2 forward	523.354	176.999	0.0684719	0.334357	1.23042	0.00569644
1-Stearoyl-2-hydroxy-sn-glycero-3-phosphocholine	0.9956	MS2 forward	524.37	181.988	0.401244	2.58693	1.24975	0.00618609
ADP-ribose	0.6554	MS2 forward	542.067	422.235	0.014623	0.0287509	1.06562	0.0091645
Gemcitabine	0.8343	MS2 forward	549.132	386.649	0.0051591	0.0168647	1.09637	0.0148568
1-O-(cis-9-Octadecenyl)-2-O-acetyl-sn-glycero-3-phosphocholine	0.9748	MS2 forward	550.385	173.139	0.0150582	0.201993	1.25431	0.00602058
.beta.-Cryptoxanthin	0.8339	MS2 forward	552.429	32.132	0.552134	2.2938	1.22115	9.41591e-05
Acetomenaphthone	0.49275	MS2 reverse	555.146	64.4715	0.186196	2.26791	1.20147	0.0300885
1-Oleoyl-sn-glycero-3-phosphocholine	0.8489	MS2 forward	566.308	193.545	0.0266073	0.0701589	1.21998	0.000260595
UDP-N-acetylmuraminate	0.4715	MS2 reverse	678.095	115.395	0.17832	0.104984	1.02681	0.0188474
UDP-D-Galactose	0.9942	MS2 forward	584.088	430.694	0.0921122	0.286112	1.20117	0.0010685
Niflumic Acid	0.4994	MS2 reverse	587.115	136.491	0.0582214	0.226534	1.25131	5.74795e-08
Kaempferol 3-O-rutinoside	0.9858	MS2 forward	595.168	234.778	3.93339	17.2531	1.23514	0.00448172
Lycorine	0.3623	MS2 reverse	597.221	53.993	0.0919635	0.026263	1.20366	0.00794026
Androstanedione	0.3088	MS2 reverse	599.41	33.793	0.347943	3.53923	1.25833	0.000323367
2'-O-methylinosine	0.49975	MS2 reverse	603.17	97.5505	0.0233837	0.117681	1.19169	0.0296561
Cytidine 2',3'-cyclic phosphate	0.4967	MS2 reverse	611.09	409.05	0.0352705	0.138828	1.13188	0.0131306
Glutathione disulfide	0.9874	MS2 forward	613.16	481.413	0.15847	0.789698	1.16987	0.000306243
Benztropine	0.49875	MS2 reverse	615.404	34.099	0.101286	0.343124	1.19674	0.000450307
Narcissin	0.9845	MS2 forward	625.178	232.488	2.66739	6.30819	1.06501	0.00134855
Isradipine	0.3976	MS2 reverse	741.283	243.504	0.00156027	0.00429294	1.16204	0.00442685
Echinacoside	0.49945	MS2 reverse	785.242	67.974	0.103725	0.0262633	1.25826	0.00581643
Glycyrrhizic Acid	0.4999	MS2 reverse	843.395	82.389	0.00648151	0.0272326	1.29014	0.000374363
Nicotinamide adenine dinucleotide phosphate (NADP)	0.9477	MS2 forward	744.085	479.284	0.00720359	0.0229166	1.19424	0.000527901
S-Lactoylglutathione	0.3929	MS2 reverse	759.21	221.251	0.233766	0.898197	1.22774	5.28453e-05
Sphingomyelin	0.49995	MS2 reverse	775.57	133.708	0.0134366	0.136912	1.23298	0.0289454
Thioetheramide-PC	0.9603	MS2 forward	780.559	120.921	1.42524	27.7134	1.25219	0.00978525
Flavin adenine dinucleotide (FAD)	0.9892	MS2 forward	786.167	383.995	0.0160938	0.0374809	1.16383	0.00367427
Digoxigenin	0.32815	MS2 reverse	798.526	46.3225	0.323441	0.91594	1.24606	0.000690509
1,2-dioleoyl-sn-glycero-3-phosphatidylcholine	0.9946	MS2 forward	808.587	137.973	0.0275735	0.188439	1.21954	0.021554
Heptadecanoyl CoA	0.4998	MS2 reverse	1018.37	96.3585	0.0313766	0.0845872	1.121	0.0132154
Malonyl coenzyme A (Malonyl-CoA)	0.3343	MS2 reverse	895.135	315.625	0.00544534	0.0134323	1.08672	0.00797253
Cyanidin 3-galactoside cation	0.8617	MS2 forward	899.219	162.582	0.0667886	0.348641	1.19528	5.49176e-05
